# Supplementary material for: (4-Fluoro­phen­yl)(1H-pyrrol-2-yl)methan­one
Source: Acta Crystallogr Sect E Struct Rep Online. 2012 Jun 13;68(Pt 7):o2073. doi: 10.1107/S1600536812025871 (PMC3393890; doi:10.1107/S1600536812025871)
Supplement: Supplementary file 1 [file e-68-o2073-sup1.cif]

##############################################################################
#                                                                            #
# This CIF contains the data in a paper accepted for publication in          #
# Acta Crystallographica Section E. It conforms to the requirements of       #
# Notes for Authors for Acta Crystallographica Section E, and has been       #
# peer reviewed under the auspices of the IUCr Commission on Journals.       #
#                                                                            #
# Full details of the Crystallographic Information File format               #
# are given in the paper "The Crystallographic Information File (CIF):       #
# a New Standard Archive File for Crystallography" by S. R. Hall, F. H.      #
# Allen and I. D. Brown [Acta Cryst. (1991), A47, 655-685].                  #
#                                                                            #
# The current version of the core CIF dictionary is obtainable from          #
# ftp://ftp.iucr.org/pub/cif_core.dic.                                       #
#                                                                            #
# Software is freely available for graphical display of the structure(s)     #
# in this CIF. For information consult the CIF software page                 #
# http://www.iucr.org/resources/cif/software.                                #
#                                                                            #
# This file may be used for bona fide research purposes within the           #
# scientific community so long as proper attribution is given to the journal # 
# article from which it was obtained.                                        #
#                                                                            #
##############################################################################
data_I
_audit_creation_method     SHELXL-97
_chemical_name_systematic
;
(4-Fluorophenyl)(1<i>H</i>-pyrrol-2-yl)methanone
;
_chemical_name_common     ?
_chemical_formula_moiety     'C11 H8 F N O'
_chemical_formula_sum     'C11 H8 F N O'
_chemical_formula_iupac     'C11 H8 F N O'
_chemical_formula_weight     189.18
_chemical_melting_point     ?
_symmetry_cell_setting     triclinic
_symmetry_space_group_name_H-M     'P -1'
_symmetry_space_group_name_Hall     '-P 1'
loop_
    _symmetry_equiv_pos_as_xyz
    'x, y, z'
    '-x, -y, -z'
_cell_length_a     3.8957(2)
_cell_length_b     10.7053(5)
_cell_length_c     11.1421(6)
_cell_angle_alpha     99.167(4)
_cell_angle_beta     95.951(4)
_cell_angle_gamma     98.699(4)
_cell_volume     449.56(4)
_cell_formula_units_Z     2
_cell_measurement_reflns_used     4740
_cell_measurement_theta_min     3.7293
_cell_measurement_theta_max     28.8743
_cell_measurement_temperature     293(2)
_exptl_crystal_description     plate
_exptl_crystal_colour     white
_exptl_crystal_size_max     0.3
_exptl_crystal_size_mid     0.2
_exptl_crystal_size_min     0.1
_exptl_crystal_density_diffrn     1.398
_exptl_crystal_density_meas     ?
_exptl_crystal_density_method     'not measured'
_exptl_crystal_F_000     196
_exptl_absorpt_coefficient_mu     0.105
_exptl_absorpt_correction_type     multi-scan
_exptl_absorpt_process_details     '(Crysalis PRO; Oxford Diffraction, 2010)'
_exptl_absorpt_correction_T_min     0.980
_exptl_absorpt_correction_T_max     1.000
_exptl_special_details
;
<i>CrysAlis PRO</i>, Oxford Diffraction Ltd., Version 1.171.34.40 (release
27--08-2010 CrysAlis171. NET) (compiled Aug 27 2010,11:50:40) Empirical
absorption correction using spherical harmonics, implemented in SCALE3 ABSPACK
scaling algorithm.
;
_diffrn_ambient_temperature     293(2)
_diffrn_radiation_type     MoK\a
_diffrn_radiation_wavelength     0.71073
_diffrn_radiation_source     'fine-focus sealed tube'
_diffrn_radiation_monochromator     graphite
_diffrn_measurement_device_type     'Oxford Diffraction Xcalibur Sapphire3'
_diffrn_measurement_method     'omega scan'
_diffrn_detector_area_resol_mean     16.1049
_diffrn_reflns_number     10652
_diffrn_reflns_av_R_equivalents     0.0270
_diffrn_reflns_av_sigmaI/netI     0.0190
_diffrn_reflns_theta_min     3.74
_diffrn_reflns_theta_max     26.00
_diffrn_reflns_theta_full     26.00
_diffrn_measured_fraction_theta_max     0.998
_diffrn_measured_fraction_theta_full     0.998
_diffrn_reflns_limit_h_min     -4
_diffrn_reflns_limit_h_max     4
_diffrn_reflns_limit_k_min     -13
_diffrn_reflns_limit_k_max     13
_diffrn_reflns_limit_l_min     -13
_diffrn_reflns_limit_l_max     13
_diffrn_standards_number     0
_diffrn_standards_interval_count     0
_diffrn_standards_interval_time     0
_diffrn_standards_decay_%     0
_refine_special_details
;
Refinement of <i>F</i>^2^ against ALL reflections. The weighted <i>R</i>-factor
<i>wR</i> and goodness of fit <i>S</i> are based on <i>F</i>^2^, conventional
<i>R</i>-factors <i>R</i> are based on <i>F</i>, with <i>F</i> set to zero for
negative <i>F</i>^2^. The threshold expression of <i>F</i>^2^ >
\s(<i>F</i>^2^) is used only for calculating <i>R</i>-factors(gt) <i>etc</i>.
and is not relevant to the choice of reflections for refinement.
<i>R</i>-factors based on <i>F</i>^2^ are statistically about twice as large
as those based on <i>F</i>, and <i>R</i>- factors based on ALL data will be
even larger.
;
_reflns_number_total     1762
_reflns_number_gt     1410
_reflns_threshold_expression     >2sigma(I)
_refine_ls_structure_factor_coef     Fsqd
_refine_ls_matrix_type     full
_refine_ls_R_factor_all     0.0499
_refine_ls_R_factor_gt     0.0379
_refine_ls_wR_factor_gt     0.0901
_refine_ls_wR_factor_ref     0.0978
_refine_ls_goodness_of_fit_ref     1.026
_refine_ls_restrained_S_all     1.026
_refine_ls_number_reflns     1762
_refine_ls_number_parameters     128
_refine_ls_number_restraints     0
_refine_ls_hydrogen_treatment     constr
_refine_ls_weighting_scheme     calc
_refine_ls_weighting_details
         'calc w=1/[\s^2^(Fo^2^)+(0.0393P)^2^+0.1079P] where P=(Fo^2^+2Fc^2^)/3'
_atom_sites_solution_hydrogens     geom
_atom_sites_solution_primary     direct
_atom_sites_solution_secondary     difmap
_refine_ls_shift/su_max     0.001
_refine_ls_shift/su_mean     0.000
_refine_diff_density_max     0.161
_refine_diff_density_min     -0.154
_refine_ls_extinction_method     SHELXL
_refine_ls_extinction_coef     0.068(8)
_refine_ls_extinction_expression
                                  'Fc^*^=kFc[1+0.001xFc^2^\l^3^/sin(2\q)]^-1/4^'
loop_
    _atom_type_symbol
    _atom_type_description
    _atom_type_scat_dispersion_real
    _atom_type_scat_dispersion_imag
    _atom_type_scat_source
    'C' 'C' 0.0033 0.0016
                         'International Tables Vol C Tables 4.2.6.8 and 6.1.1.4'
    'H' 'H' 0.0000 0.0000
                         'International Tables Vol C Tables 4.2.6.8 and 6.1.1.4'
    'N' 'N' 0.0061 0.0033
                         'International Tables Vol C Tables 4.2.6.8 and 6.1.1.4'
    'O' 'O' 0.0106 0.0060
                         'International Tables Vol C Tables 4.2.6.8 and 6.1.1.4'
    'F' 'F' 0.0171 0.0103
                         'International Tables Vol C Tables 4.2.6.8 and 6.1.1.4'
_computing_data_collection     'CrysAlis Pro (Oxford Diffraction,2010)'
_computing_cell_refinement     'CrysAlis Pro (Oxford Diffraction,2010)'
_computing_data_reduction     'CrysAlis Pro (Oxford Diffraction,2010)'
_computing_structure_solution     'SHELXS-97 (Sheldrick, 2008)'
_computing_structure_refinement     'SHELXL-97 (Sheldrick, 2008)'
_computing_molecular_graphics     'ORTEP-3 for Windows (Farrugia, 1997)'
_computing_publication_material     'PLATON (Spek, 2009)'
loop_
    _atom_site_type_symbol
    _atom_site_label
    _atom_site_fract_x
    _atom_site_fract_y
    _atom_site_fract_z
    _atom_site_U_iso_or_equiv
    _atom_site_adp_type
    _atom_site_calc_flag
    _atom_site_refinement_flags
    _atom_site_occupancy
    _atom_site_symmetry_multiplicity
    _atom_site_disorder_assembly
    _atom_site_disorder_group
    N N1 0.1668(3) 0.83359(12) 0.41956(11) 0.0485(3) Uani d . 1 1 . .
    H H1 0.0862 0.9039 0.4184 0.058 Uiso calc . 1 1 . .
    C C2 0.2594(4) 0.78614(13) 0.52317(13) 0.0415(3) Uani d . 1 1 . .
    C C3 0.3794(4) 0.67263(14) 0.48471(15) 0.0474(4) Uani d . 1 1 . .
    H H3 0.4618 0.6192 0.5350 0.057 Uiso calc . 1 1 . .
    C C4 0.3545(4) 0.65312(15) 0.35771(15) 0.0538(4) Uani d . 1 1 . .
    H H4 0.4169 0.5845 0.3074 0.065 Uiso calc . 1 1 . .
    C C5 0.2207(4) 0.75399(16) 0.32037(14) 0.0543(4) Uani d . 1 1 . .
    H H5 0.1750 0.7653 0.2396 0.065 Uiso calc . 1 1 . .
    C C6 0.2390(4) 0.85622(13) 0.64280(14) 0.0428(4) Uani d . 1 1 . .
    O O6 0.1574(3) 0.96424(10) 0.65746(10) 0.0600(4) Uani d . 1 1 . .
    C C7 0.3239(4) 0.79769(13) 0.75287(13) 0.0414(3) Uani d . 1 1 . .
    C C8 0.1941(4) 0.67098(14) 0.75797(14) 0.0468(4) Uani d . 1 1 . .
    H H8 0.0594 0.6185 0.6895 0.056 Uiso calc . 1 1 . .
    C C9 0.2626(5) 0.62175(16) 0.86362(15) 0.0554(4) Uani d . 1 1 . .
    H H9 0.1716 0.5373 0.8678 0.066 Uiso calc . 1 1 . .
    C C10 0.4675(5) 0.70044(18) 0.96151(15) 0.0597(5) Uani d . 1 1 . .
    C C11 0.6022(5) 0.82580(18) 0.96050(15) 0.0619(5) Uani d . 1 1 . .
    H H11 0.7410 0.8768 1.0290 0.074 Uiso calc . 1 1 . .
    C C12 0.5269(4) 0.87470(15) 0.85531(15) 0.0525(4) Uani d . 1 1 . .
    H H12 0.6130 0.9601 0.8531 0.063 Uiso calc . 1 1 . .
    F F1 0.5388(4) 0.65272(12) 1.06567(9) 0.0951(5) Uani d . 1 1 . .
loop_
    _atom_site_aniso_label
    _atom_site_aniso_U_11
    _atom_site_aniso_U_22
    _atom_site_aniso_U_33
    _atom_site_aniso_U_12
    _atom_site_aniso_U_13
    _atom_site_aniso_U_23
    N1 0.0574(8) 0.0403(7) 0.0514(8) 0.0120(6) 0.0089(6) 0.0141(6)
    C2 0.0402(8) 0.0380(8) 0.0473(8) 0.0057(6) 0.0047(6) 0.0117(6)
    C3 0.0459(8) 0.0416(8) 0.0565(9) 0.0120(6) 0.0054(7) 0.0106(7)
    C4 0.0548(10) 0.0477(9) 0.0577(10) 0.0109(7) 0.0114(7) 0.0012(7)
    C5 0.0608(10) 0.0544(10) 0.0464(9) 0.0065(8) 0.0083(7) 0.0077(7)
    C6 0.0426(8) 0.0345(7) 0.0526(9) 0.0077(6) 0.0069(6) 0.0104(6)
    O6 0.0852(9) 0.0397(6) 0.0603(7) 0.0228(6) 0.0102(6) 0.0122(5)
    C7 0.0420(8) 0.0390(8) 0.0453(8) 0.0143(6) 0.0065(6) 0.0062(6)
    C8 0.0525(9) 0.0410(8) 0.0477(9) 0.0120(7) 0.0031(7) 0.0087(6)
    C9 0.0711(11) 0.0479(9) 0.0543(10) 0.0216(8) 0.0121(8) 0.0169(8)
    C10 0.0792(12) 0.0679(11) 0.0415(9) 0.0392(9) 0.0080(8) 0.0131(8)
    C11 0.0695(11) 0.0666(12) 0.0460(9) 0.0260(9) -0.0043(8) -0.0063(8)
    C12 0.0573(10) 0.0433(9) 0.0547(10) 0.0129(7) 0.0055(7) -0.0005(7)
    F1 0.1500(12) 0.1005(9) 0.0478(6) 0.0585(8) 0.0025(7) 0.0240(6)
_geom_special_details
;
All e.s.d.'s (except the e.s.d. in the dihedral angle between two l.s. planes)
are estimated using the full covariance matrix. The cell e.s.d.'s are taken
into account individually in the estimation of e.s.d.'s in distances, angles
and torsion angles; correlations between e.s.d.'s in cell parameters are only
used when they are defined by crystal symmetry. An approximate (isotropic)
treatment of cell e.s.d.'s is used for estimating e.s.d.'s involving l.s.
planes.
;
loop_
    _geom_bond_atom_site_label_1
    _geom_bond_atom_site_label_2
    _geom_bond_site_symmetry_2
    _geom_bond_distance
    _geom_bond_publ_flag
    N1 C5 . 1.339(2) ?
    N1 C2 . 1.3699(18) ?
    N1 H1 . 0.8600 ?
    C2 C3 . 1.388(2) ?
    C2 C6 . 1.438(2) ?
    C3 C4 . 1.388(2) ?
    C3 H3 . 0.9300 ?
    C4 C5 . 1.371(2) ?
    C4 H4 . 0.9300 ?
    C5 H5 . 0.9300 ?
    C6 O6 . 1.2357(17) ?
    C6 C7 . 1.493(2) ?
    C7 C8 . 1.386(2) ?
    C7 C12 . 1.387(2) ?
    C8 C9 . 1.382(2) ?
    C8 H8 . 0.9300 ?
    C9 C10 . 1.364(3) ?
    C9 H9 . 0.9300 ?
    C10 F1 . 1.3602(18) ?
    C10 C11 . 1.367(3) ?
    C11 C12 . 1.380(2) ?
    C11 H11 . 0.9300 ?
    C12 H12 . 0.9300 ?
loop_
    _geom_angle_atom_site_label_1
    _geom_angle_atom_site_label_2
    _geom_angle_atom_site_label_3
    _geom_angle_site_symmetry_1
    _geom_angle_site_symmetry_3
    _geom_angle
    _geom_angle_publ_flag
    C5 N1 C2 . . 109.79(12) ?
    C5 N1 H1 . . 125.1 ?
    C2 N1 H1 . . 125.1 ?
    N1 C2 C3 . . 106.57(13) ?
    N1 C2 C6 . . 120.91(12) ?
    C3 C2 C6 . . 132.43(13) ?
    C2 C3 C4 . . 107.76(13) ?
    C2 C3 H3 . . 126.1 ?
    C4 C3 H3 . . 126.1 ?
    C5 C4 C3 . . 107.18(14) ?
    C5 C4 H4 . . 126.4 ?
    C3 C4 H4 . . 126.4 ?
    N1 C5 C4 . . 108.69(14) ?
    N1 C5 H5 . . 125.7 ?
    C4 C5 H5 . . 125.7 ?
    O6 C6 C2 . . 121.97(13) ?
    O6 C6 C7 . . 118.92(13) ?
    C2 C6 C7 . . 119.11(12) ?
    C8 C7 C12 . . 119.05(14) ?
    C8 C7 C6 . . 122.28(13) ?
    C12 C7 C6 . . 118.61(13) ?
    C9 C8 C7 . . 120.79(15) ?
    C9 C8 H8 . . 119.6 ?
    C7 C8 H8 . . 119.6 ?
    C10 C9 C8 . . 118.13(15) ?
    C10 C9 H9 . . 120.9 ?
    C8 C9 H9 . . 120.9 ?
    F1 C10 C9 . . 118.64(17) ?
    F1 C10 C11 . . 118.26(16) ?
    C9 C10 C11 . . 123.10(15) ?
    C10 C11 C12 . . 118.31(15) ?
    C10 C11 H11 . . 120.8 ?
    C12 C11 H11 . . 120.8 ?
    C11 C12 C7 . . 120.61(15) ?
    C11 C12 H12 . . 119.7 ?
    C7 C12 H12 . . 119.7 ?
loop_
    _geom_torsion_atom_site_label_1
    _geom_torsion_atom_site_label_2
    _geom_torsion_atom_site_label_3
    _geom_torsion_atom_site_label_4
    _geom_torsion_site_symmetry_1
    _geom_torsion_site_symmetry_2
    _geom_torsion_site_symmetry_3
    _geom_torsion_site_symmetry_4
    _geom_torsion
    _geom_torsion_publ_flag
    C5 N1 C2 C3 . . . . 0.71(17) ?
    C5 N1 C2 C6 . . . . 177.63(14) ?
    N1 C2 C3 C4 . . . . -0.42(17) ?
    C6 C2 C3 C4 . . . . -176.84(15) ?
    C2 C3 C4 C5 . . . . -0.01(18) ?
    C2 N1 C5 C4 . . . . -0.73(18) ?
    C3 C4 C5 N1 . . . . 0.45(19) ?
    N1 C2 C6 O6 . . . . -4.2(2) ?
    C3 C2 C6 O6 . . . . 171.82(16) ?
    N1 C2 C6 C7 . . . . 176.72(13) ?
    C3 C2 C6 C7 . . . . -7.3(2) ?
    O6 C6 C7 C8 . . . . 135.08(16) ?
    C2 C6 C7 C8 . . . . -45.8(2) ?
    O6 C6 C7 C12 . . . . -42.0(2) ?
    C2 C6 C7 C12 . . . . 137.16(15) ?
    C12 C7 C8 C9 . . . . 0.5(2) ?
    C6 C7 C8 C9 . . . . -176.53(14) ?
    C7 C8 C9 C10 . . . . -1.4(2) ?
    C8 C9 C10 F1 . . . . -179.51(14) ?
    C8 C9 C10 C11 . . . . 1.2(3) ?
    F1 C10 C11 C12 . . . . -179.32(15) ?
    C9 C10 C11 C12 . . . . 0.0(3) ?
    C10 C11 C12 C7 . . . . -0.9(2) ?
    C8 C7 C12 C11 . . . . 0.7(2) ?
    C6 C7 C12 C11 . . . . 177.84(14) ?
loop_
    _geom_hbond_atom_site_label_D
    _geom_hbond_atom_site_label_H
    _geom_hbond_atom_site_label_A
    _geom_hbond_site_symmetry_A
    _geom_hbond_distance_DH
    _geom_hbond_distance_HA
    _geom_hbond_distance_DA
    _geom_hbond_angle_DHA
    _geom_hbond_publ_flag
    N1 H1 O6 2_576 0.86 2.06 2.865(2) 157 yes
_iucr_refine_instructions_details
;
TITL P2C1 in P-1
CELL  0.71073   3.8957  10.7053  11.1421   99.167   95.951   98.699
ZERR     2.00   0.0002   0.0005   0.0006    0.004    0.004    0.004
LATT   1
SFAC  C    H    N    O    F
UNIT  22   16   2    2    2
MERG   2
OMIT    -3.00  52.00
FMAP   2
PLAN   10
ACTA
BOND   $H
CONF
LIST   4
L.S.   3
WGHT    0.039300    0.107900
EXTI    0.068103
FVAR      15.76154
N1    3    0.166809    0.833590    0.419561    11.00000    0.05737    0.04029 =
         0.05139    0.01411    0.00888    0.01205
AFIX  41
H1    2    0.086185    0.903925    0.418380    11.00000   -1.20000
AFIX   0
C2    1    0.259357    0.786142    0.523171    11.00000    0.04020    0.03799 =
         0.04726    0.01174    0.00472    0.00567
C3    1    0.379405    0.672631    0.484715    11.00000    0.04594    0.04158 =
         0.05651    0.01064    0.00536    0.01197
AFIX  41
H3    2    0.461783    0.619204    0.535037    11.00000   -1.20000
AFIX   0
C4    1    0.354513    0.653122    0.357710    11.00000    0.05477    0.04770 =
         0.05766    0.00124    0.01139    0.01090
AFIX  41
H4    2    0.416915    0.584464    0.307370    11.00000   -1.20000
AFIX   0
C5    1    0.220748    0.753986    0.320372    11.00000    0.06080    0.05443 =
         0.04636    0.00766    0.00830    0.00653
AFIX  41
H5    2    0.175024    0.765275    0.239566    11.00000   -1.20000
AFIX   0
C6    1    0.238995    0.856216    0.642803    11.00000    0.04257    0.03453 =
         0.05260    0.01035    0.00694    0.00772
O6    4    0.157364    0.964237    0.657462    11.00000    0.08517    0.03966 =
         0.06033    0.01222    0.01022    0.02283
C7    1    0.323908    0.797685    0.752870    11.00000    0.04204    0.03898 =
         0.04534    0.00620    0.00645    0.01430
C8    1    0.194138    0.670982    0.757969    11.00000    0.05248    0.04099 =
         0.04771    0.00866    0.00310    0.01200
AFIX  41
H8    2    0.059372    0.618485    0.689476    11.00000   -1.20000
AFIX   0
C9    1    0.262648    0.621751    0.863623    11.00000    0.07111    0.04792 =
         0.05428    0.01692    0.01211    0.02161
AFIX  41
H9    2    0.171605    0.537326    0.867844    11.00000   -1.20000
AFIX   0
C10   1    0.467484    0.700441    0.961505    11.00000    0.07917    0.06794 =
         0.04146    0.01305    0.00802    0.03923
C11   1    0.602184    0.825801    0.960495    11.00000    0.06952    0.06663 =
         0.04596   -0.00630   -0.00433    0.02595
AFIX  41
H11   2    0.741008    0.876813    1.028952    11.00000   -1.20000
AFIX   0
C12   1    0.526887    0.874702    0.855305    11.00000    0.05726    0.04330 =
         0.05470   -0.00049    0.00552    0.01286
AFIX  41
H12   2    0.613045    0.960086    0.853085    11.00000   -1.20000
AFIX   0
F1    5    0.538808    0.652717    1.065670    11.00000    0.15001    0.10047 =
         0.04783    0.02400    0.00251    0.05849
HKLF    4
END
;
data_global
_journal_date_recd_electronic     2012-06-06
_journal_date_accepted     2012-06-07
_journal_name_full     'Acta Crystallographica, Section E'
_journal_year     2012
_journal_volume     68
_journal_issue      7
_journal_page_first     o2073
_journal_page_last     o2073
_journal_paper_category     QO
_journal_paper_doi     10.1107/S1600536812025871
_journal_coeditor_code     GK2499
_publ_contact_author_name     'Kant, Rajni'
_publ_contact_author_address
;
Post-Graduate Department of Physics & Electronics,
University of Jammu,
Jammu Tawi - 180 006,
India
;
_publ_contact_author_email     'rkvk.paper11@gmail.com'
_publ_contact_author_fax     '+911912432051'
_publ_contact_author_phone     '+919419194375'
_publ_section_title
;
(4-Fluorophenyl)(1<i>H</i>-pyrrol-2-yl)methanone
;
_publ_section_title_footnote     .
loop_
    _publ_author_name
    _publ_author_footnote
    _publ_author_address
    'Prakash, V.' .
;
Shirdi Sai Engineering College,
Anekal, Bangalore 562 106
India
;
    'Kapoor, Kamini' .
;
X-ray Crystallography Laboratory,
Post-Graduate Department of Physics & Electronics,
University of Jammu, Jammu Tawi 180 006, India
;
    'Shet Prakash, M.  ' .
;
Department of Chemistry, University College of Science,
Tumkur University, Tumkur, India
Centre for Advanced Materials, Tumkur University,
Tumkur, India
;
    'Gupta, Vivek K.' .
;
X-ray Crystallography Laboratory,
Post-Graduate Department of Physics & Electronics,
University of Jammu, Jammu Tawi 180 006, India
;
    'Rajni Kant' .
;
X-ray Crystallography Laboratory,
Post-Graduate Department of Physics & Electronics,
University of Jammu, Jammu Tawi 180 006, India
;
_publ_section_synopsis     .
