# Supplementary material for: (4-Fluoro­phen­yl)(1H-pyrrol-2-yl)methan­one
Source: Acta Crystallogr Sect E Struct Rep Online. 2012 Jun 13;68(Pt 7):o2073. doi: 10.1107/S1600536812025871 (PMC3393890; doi:10.1107/S1600536812025871)
Supplement: Supplementary file 2 [file e-68-o2073-Isup2.hkl]

#
# h,k,l, Fc-squared, Fo-squared, sigma(Fo-squared) and status flag
#
data_I
_shelx_title ' P2C1 in P-1'
_shelx_refln_list_code          4
_shelx_F_calc_maximum       69.22
_exptl_crystal_F_000       196.00
_reflns_d_resolution_high  0.8107
 
loop_
 _symmetry_equiv_pos_as_xyz
 'x, y, z'
 '-x, -y, -z'
 
_cell_length_a     3.8957
_cell_length_b    10.7053
_cell_length_c    11.1421
_cell_angle_alpha  99.167
_cell_angle_beta   95.951
_cell_angle_gamma  98.699
 
_shelx_F_squared_multiplier     1.000
 
loop_
 _refln_index_h
 _refln_index_k
 _refln_index_l
 _refln_F_squared_calc
 _refln_F_squared_meas
 _refln_F_squared_sigma
 _refln_observed_status
   1   0   0     1243.88     1205.89      2.98 o
   2   0   0      227.64      217.81      3.73 o
   3   0   0       24.64       24.92      0.88 o
   4   0   0        1.48        1.16      0.32 o
  -4   1   0        0.92        2.16      0.58 o
  -3   1   0       14.86       16.93      0.76 o
  -2   1   0       79.16       76.04      0.98 o
  -1   1   0     2081.80     1993.29      6.57 o
   1   1   0     4790.74     4919.78     27.70 o
   2   1   0        0.65        0.78      0.10 o
   3   1   0      110.37      113.24      1.76 o
   4   1   0        0.29        0.36      0.34 o
  -4   2   0        4.60        4.79      0.77 o
  -3   2   0       15.78       14.88      1.12 o
  -2   2   0       58.79       52.81      0.68 o
  -1   2   0      624.38      615.80      2.45 o
   0   2   0     2821.60     2940.04     14.83 o
   1   2   0      241.99      248.63      1.28 o
   2   2   0      371.13      366.54      2.64 o
   3   2   0       35.23       34.49      1.03 o
   4   2   0        0.11        0.52      0.44 o
  -4   3   0        6.26        5.95      0.80 o
  -3   3   0        3.71        3.85      0.36 o
  -2   3   0        4.90        5.95      0.25 o
  -1   3   0       73.79       65.74      0.53 o
   0   3   0      210.18      210.21      1.26 o
   1   3   0      132.24      130.31      0.99 o
   2   3   0       77.59       75.58      0.87 o
   3   3   0        3.01        1.95      0.36 o
   4   3   0        4.86        3.05      0.65 o
  -4   4   0        5.28        5.93      0.78 o
  -3   4   0       37.04       38.40      0.86 o
  -2   4   0        6.40        6.01      0.30 o
  -1   4   0      303.74      316.41      1.72 o
   0   4   0      570.26      572.49      4.43 o
   1   4   0      139.94      136.14      1.08 o
   2   4   0       23.72       23.36      0.58 o
   3   4   0       24.30       20.68      1.56 o
   4   4   0        1.47        1.67      0.60 o
  -4   5   0        0.09       -0.18      0.39 o
  -3   5   0        1.21        1.02      0.21 o
  -2   5   0      163.04      169.84      1.85 o
  -1   5   0      128.15      132.97      1.06 o
   0   5   0       71.28       86.11      1.43 o
   1   5   0        0.28        0.16      0.11 o
   2   5   0       31.21       30.02      1.09 o
   3   5   0        6.95        6.55      0.65 o
   4   5   0        0.18        0.57      0.54 o
  -4   6   0       25.05       26.52      1.80 o
  -3   6   0        2.52        2.51      0.35 o
  -2   6   0        1.36        2.02      0.23 o
  -1   6   0      517.18      549.54      2.62 o
   0   6   0      570.57      621.79      5.01 o
   1   6   0       15.88       15.73      0.80 o
   2   6   0        3.41        3.62      0.44 o
   3   6   0        1.58        1.33      0.42 o
  -4   7   0        7.52        8.22      0.91 o
  -3   7   0       55.53       54.00      1.61 o
  -2   7   0        0.05        0.18      0.17 o
  -1   7   0       24.64       29.85      0.66 o
   0   7   0       39.50       43.32      1.09 o
   1   7   0       61.46       63.69      1.39 o
   2   7   0       18.42       16.91      1.02 o
   3   7   0        2.88        3.59      0.56 o
  -4   8   0       33.64       38.27      2.32 o
  -3   8   0        2.12        1.87      0.33 o
  -2   8   0       76.37       70.78      1.46 o
  -1   8   0        2.70        2.76      0.23 o
   0   8   0        2.79        2.72      0.35 o
   1   8   0        2.13        2.01      0.42 o
   2   8   0       20.77       22.01      1.22 o
   3   8   0        1.01        1.30      0.47 o
  -3   9   0       22.07       20.42      1.08 o
  -2   9   0       17.83       16.51      0.89 o
  -1   9   0       83.13       78.82      2.14 o
   0   9   0        9.83        9.63      0.87 o
   1   9   0        0.10        0.35      0.34 o
   2   9   0        2.51        3.01      0.55 o
  -3  10   0        5.07        4.75      0.71 o
  -2  10   0        8.50        6.95      0.78 o
  -1  10   0       36.92       34.11      1.77 o
   0  10   0       19.52       21.80      1.38 o
   1  10   0        4.73        5.79      0.68 o
   2  10   0        0.32        0.42      0.42 o
  -3  11   0        4.93        4.83      0.63 o
  -2  11   0       10.77        9.46      0.92 o
  -1  11   0        0.05        0.25      0.43 o
   0  11   0       17.21       15.10      1.71 o
   1  11   0        0.28        1.26      0.66 o
  -2  12   0        0.02        0.18      0.48 o
  -1  12   0        6.46        6.23      0.91 o
   0  12   0        0.90        0.83      0.66 o
   1  12   0        0.32        0.74      0.46 o
  -1  13   0        0.87        0.95      0.58 o
   1 -13   1        2.13        0.69      0.64 o
  -1 -12   1       19.07       20.66      1.53 o
   0 -12   1        8.30        7.33      2.20 o
   1 -12   1        5.48        4.02      0.59 o
   2 -12   1        0.24        1.47      0.56 o
  -1 -11   1        5.14        6.29      0.95 o
   0 -11   1       74.51       71.33      3.59 o
   1 -11   1       63.15       62.92      2.18 o
   2 -11   1       12.68        8.26      0.88 o
   3 -11   1        0.56       -0.69      0.46 o
  -2 -10   1        3.36        3.13      0.55 o
  -1 -10   1       10.65       11.30      0.96 o
   0 -10   1       55.18       51.71      2.06 o
   1 -10   1       46.84       44.63      2.15 o
   2 -10   1       46.46       41.30      1.55 o
   3 -10   1       29.72       30.68      1.49 o
  -2  -9   1        0.00        0.16      0.51 o
  -1  -9   1        4.05        3.90      0.53 o
   0  -9   1        2.21        2.57      0.46 o
   1  -9   1       67.30       66.79      1.58 o
   2  -9   1       14.37       12.47      0.67 o
   3  -9   1       40.22       39.59      1.37 o
  -3  -8   1        0.01       -0.21      0.39 o
  -2  -8   1       13.60       14.47      1.14 o
  -1  -8   1        1.49        1.12      0.23 o
   0  -8   1       45.45       49.34      1.59 o
   1  -8   1       10.19        9.67      0.41 o
   2  -8   1       38.61       35.15      1.00 o
   3  -8   1        3.37        3.39      0.40 o
   4  -8   1        0.96        1.19      0.52 o
  -3  -7   1        0.33        0.07      0.34 o
  -2  -7   1        2.62        2.29      0.36 o
  -1  -7   1       25.05       26.41      1.35 o
   0  -7   1       61.15       63.93      1.70 o
   1  -7   1       81.40       78.88      1.76 o
   2  -7   1       21.96       23.00      0.81 o
   3  -7   1        1.61        1.23      0.26 o
   4  -7   1        1.85        1.08      0.37 o
  -3  -6   1       14.16       15.23      1.14 o
  -2  -6   1       10.37       10.56      0.64 o
  -1  -6   1       54.82       60.87      0.89 o
   0  -6   1        4.90        6.25      0.42 o
   1  -6   1       97.41      101.02      1.21 o
   2  -6   1       12.00       13.03      0.59 o
   3  -6   1        0.04        0.08      0.23 o
   4  -6   1        2.91        2.78      0.46 o
  -4  -5   1       32.10       31.85      2.30 o
  -3  -5   1       42.82       42.52      1.98 o
  -2  -5   1        4.37        4.13      0.21 o
  -1  -5   1        3.48        4.33      0.41 o
   0  -5   1       98.59      110.83      1.59 o
   1  -5   1        5.57        4.59      0.24 o
   2  -5   1       62.59       59.90      1.06 o
   3  -5   1        2.10        1.74      0.28 o
   4  -5   1        5.72        6.58      0.75 o
  -4  -4   1        8.08        8.14      0.96 o
  -3  -4   1      109.65      113.95      2.28 o
  -2  -4   1       25.23       23.83      0.54 o
  -1  -4   1      461.28      486.00      2.06 o
   0  -4   1       95.05       98.69      0.90 o
   1  -4   1       99.33      100.90      0.94 o
   2  -4   1       45.55       44.62      0.80 o
   3  -4   1        6.04        6.71      0.48 o
   4  -4   1        0.03       -0.01      0.34 o
  -4  -3   1       57.28       62.21      3.48 o
  -3  -3   1      122.36      120.88      1.96 o
  -2  -3   1      284.81      282.10      2.99 o
  -1  -3   1       36.40       38.49      0.51 o
   0  -3   1      684.29      656.32      3.56 o
   1  -3   1      145.80      147.07      0.95 o
   2  -3   1       14.41       13.75      0.40 o
   3  -3   1       22.33       19.90      1.64 o
   4  -3   1        2.06        2.38      0.55 o
  -4  -2   1       12.35        8.09      1.68 o
  -3  -2   1       50.76       48.76      1.07 o
  -2  -2   1      396.99      389.07      3.26 o
  -1  -2   1     1222.36     1205.68      4.30 o
   0  -2   1      446.31      422.24      1.56 o
   1  -2   1      154.33      143.77      0.85 o
   2  -2   1       98.26       91.56      0.93 o
   3  -2   1        1.93        1.27      0.28 o
   4  -2   1        7.82        7.04      0.85 o
  -4  -1   1        0.05       -0.16      0.45 o
  -3  -1   1       15.90       11.70      0.75 o
  -2  -1   1       48.84       44.58      0.90 o
  -1  -1   1     2618.76     2609.03     10.01 o
   1  -1   1      612.82      602.11      1.89 o
   2  -1   1       11.30       11.77      0.30 o
   3  -1   1       21.03       21.13      0.88 o
   4  -1   1        0.01       -0.23      0.34 o
  -4   0   1        0.01       -0.36      0.43 o
  -3   0   1       11.90       10.92      0.56 o
  -2   0   1      202.95      213.34      1.53 o
  -1   0   1     2404.87     2367.37      6.18 o
   1   0   1      129.57      112.74      0.66 o
   2   0   1      540.85      555.38      3.45 o
   3   0   1       32.09       30.81      1.23 o
   4   0   1        2.54        2.16      0.67 o
  -4   1   1       33.77       35.63      1.96 o
  -3   1   1       25.71       25.42      0.61 o
  -2   1   1       12.25       13.00      0.41 o
  -1   1   1      594.83      555.26      1.84 o
   1   1   1     1227.83     1176.49      3.77 o
   2   1   1      185.19      202.86      1.63 o
   3   1   1        7.60        6.51      0.50 o
   4   1   1        0.85        0.20      0.50 o
  -4   2   1        0.44        0.58      0.37 o
  -3   2   1       23.67       25.24      0.67 o
  -2   2   1      250.42      253.61      1.91 o
  -1   2   1     1635.89     1625.73      5.95 o
   0   2   1      211.67      206.67      1.84 o
   1   2   1      158.08      151.08      1.01 o
   2   2   1      154.45      152.99      1.29 o
   3   2   1        7.53        6.50      0.40 o
   4   2   1        0.91        0.08      0.38 o
  -4   3   1       32.00       35.98      1.96 o
  -3   3   1        3.12        2.26      0.23 o
  -2   3   1       87.88       93.87      1.53 o
  -1   3   1      203.35      204.96      1.08 o
   0   3   1       45.60       49.81      0.99 o
   1   3   1       43.92       45.92      0.62 o
   2   3   1       43.19       41.00      0.80 o
   3   3   1        4.33        3.35      0.37 o
   4   3   1        0.20        0.46      0.51 o
  -4   4   1        2.45        1.81      0.57 o
  -3   4   1       42.85       42.37      1.48 o
  -2   4   1        0.40        0.30      0.14 o
  -1   4   1       23.59       31.08      0.45 o
   0   4   1      128.88      131.64      1.65 o
   1   4   1       23.65       22.87      0.45 o
   2   4   1        0.13        0.52      0.18 o
   3   4   1       49.93       47.04      3.91 o
   4   4   1        2.06        1.32      0.38 o
  -4   5   1        0.00       -0.11      0.38 o
  -3   5   1        0.56        0.17      0.17 o
  -2   5   1       30.93       33.42      0.66 o
  -1   5   1      108.86      115.12      0.98 o
   0   5   1       33.72       35.05      0.89 o
   1   5   1       56.65       51.81      0.84 o
   2   5   1       82.06       84.36      1.54 o
   3   5   1        8.63        9.06      0.92 o
  -4   6   1       16.27       18.64      1.14 o
  -3   6   1        1.16        0.85      0.22 o
  -2   6   1       63.49       69.96      1.46 o
  -1   6   1      188.43      183.00      1.63 o
   0   6   1       21.45       22.39      0.85 o
   1   6   1       21.56       21.82      0.60 o
   2   6   1       48.40       49.40      1.42 o
   3   6   1       13.93       13.05      0.95 o
  -4   7   1        0.28        0.21      0.40 o
  -3   7   1       29.74       28.92      1.33 o
  -2   7   1       11.00       11.20      0.55 o
  -1   7   1       11.06       13.58      0.57 o
   0   7   1       13.93       15.19      0.74 o
   1   7   1      163.61      159.13      2.18 o
   2   7   1       22.86       21.81      1.01 o
   3   7   1        0.10        0.40      0.63 o
  -4   8   1        3.35        2.45      0.54 o
  -3   8   1        0.61        0.58      0.29 o
  -2   8   1       16.00       14.30      0.66 o
  -1   8   1       17.19       16.09      0.63 o
   0   8   1        2.31        2.54      0.35 o
   1   8   1        1.97        2.21      0.44 o
   2   8   1        9.33        8.57      0.69 o
   3   8   1        0.15        0.01      0.44 o
  -3   9   1        0.16       -0.14      0.28 o
  -2   9   1        1.90        1.33      0.35 o
  -1   9   1        8.67        8.03      0.59 o
   0   9   1        5.07        4.65      0.63 o
   1   9   1        0.02        0.01      0.46 o
   2   9   1        0.64        0.38      0.32 o
  -3  10   1        0.54        0.36      0.31 o
  -2  10   1        1.01        1.28      0.38 o
  -1  10   1        0.92        0.31      0.32 o
   0  10   1        0.26        0.39      0.46 o
   1  10   1        2.54        1.87      0.45 o
   2  10   1        0.27       -0.12      0.43 o
  -3  11   1        2.05        1.86      0.99 o
  -2  11   1        7.55        7.90      0.94 o
  -1  11   1        1.98        1.42      0.42 o
   0  11   1        4.19        2.81      0.75 o
   1  11   1        0.22        0.85      0.42 o
  -2  12   1        4.09        5.81      1.05 o
  -1  12   1       15.61       16.21      1.23 o
   0  12   1        0.43        0.94      0.47 o
   0 -13   2        9.62       10.12      1.52 o
   1 -13   2        5.74        5.88      0.83 o
  -1 -12   2       17.93       22.39      1.60 o
   0 -12   2        3.19        2.79      1.35 o
   1 -12   2        7.84        7.76      0.84 o
   2 -12   2        0.43        0.04      0.42 o
  -2 -11   2        0.65        0.44      0.50 o
  -1 -11   2        8.57        8.12      0.84 o
   0 -11   2        0.15       -0.07      0.57 o
   1 -11   2        6.58        6.18      1.25 o
   2 -11   2        9.66        7.82      0.76 o
   3 -11   2        8.60        5.85      0.81 o
  -2 -10   2        2.59        2.80      0.68 o
  -1 -10   2        3.82        2.57      0.74 o
   0 -10   2        7.16        5.46      1.10 o
   1 -10   2        1.52        1.46      0.36 o
   2 -10   2       97.88      102.97      2.39 o
   3 -10   2       11.79       12.59      0.87 o
  -2  -9   2        0.57       -0.34      0.52 o
  -1  -9   2       16.61       18.30      1.09 o
   0  -9   2        7.51        6.13      0.83 o
   1  -9   2        0.10       -0.18      0.33 o
   2  -9   2        0.43        0.15      0.24 o
   3  -9   2       30.31       30.94      1.26 o
  -3  -8   2        0.50        0.63      0.35 o
  -2  -8   2        5.24        5.64      0.59 o
  -1  -8   2        0.58        1.63      0.35 o
   0  -8   2       43.24       45.23      1.13 o
   1  -8   2        1.68        1.37      0.21 o
   2  -8   2        2.18        1.61      0.30 o
   3  -8   2        4.81        5.08      0.51 o
   4  -8   2        3.25        2.23      0.47 o
  -3  -7   2        0.58        0.84      0.32 o
  -2  -7   2        2.39        2.29      0.32 o
  -1  -7   2       14.40       15.75      0.55 o
   0  -7   2       20.75       17.78      0.96 o
   1  -7   2       14.79       14.15      0.60 o
   2  -7   2       28.57       28.59      1.07 o
   3  -7   2       10.91       11.12      0.69 o
   4  -7   2       10.44       10.48      0.89 o
  -3  -6   2        2.11        1.66      0.28 o
  -2  -6   2        0.08        0.02      0.21 o
  -1  -6   2       45.48       48.54      0.99 o
   0  -6   2       10.88        8.97      0.53 o
   1  -6   2        4.40        3.22      0.27 o
   2  -6   2       70.33       71.68      1.59 o
   3  -6   2      134.12      144.48      2.33 o
   4  -6   2        1.30        1.48      0.41 o
  -4  -5   2       13.19       12.74      1.20 o
  -3  -5   2        5.05        4.03      0.50 o
  -2  -5   2       21.19       23.33      0.55 o
  -1  -5   2        4.09        7.94      0.32 o
   0  -5   2      171.12      189.33      2.16 o
   1  -5   2        8.14        7.73      0.38 o
   2  -5   2        4.68        4.91      0.40 o
   3  -5   2       11.23       10.63      0.61 o
   4  -5   2       15.63       17.44      1.21 o
  -4  -4   2       18.24       19.43      1.84 o
  -3  -4   2       53.04       51.33      1.55 o
  -2  -4   2      101.68       96.31      3.35 o
  -1  -4   2        1.07        2.03      0.22 o
   0  -4   2      353.09      348.09      2.03 o
   1  -4   2       45.01       52.54      0.84 o
   2  -4   2      120.94      121.21      1.53 o
   3  -4   2        3.97        3.51      0.36 o
   4  -4   2        0.34        0.00      0.35 o
  -4  -3   2        1.11        1.42      0.40 o
  -3  -3   2       38.22       35.30      1.05 o
  -2  -3   2      456.44      459.91      2.83 o
  -1  -3   2      910.59      953.77      3.59 o
   0  -3   2       18.55       20.02      0.36 o
   1  -3   2      289.31      294.93      2.30 o
   2  -3   2        7.61        8.04      0.34 o
   3  -3   2       25.39       26.94      0.96 o
   4  -3   2        0.02       -0.25      0.45 o
  -4  -2   2        8.12       10.20      0.93 o
  -3  -2   2       23.05       21.61      0.74 o
  -2  -2   2      417.35      422.30      2.66 o
  -1  -2   2      305.51      297.83      2.10 o
   0  -2   2      372.31      380.33      1.82 o
   1  -2   2      183.03      179.60      1.40 o
   2  -2   2       15.97       14.55      0.44 o
   3  -2   2        0.27        0.35      0.17 o
   4  -2   2        2.37        2.45      0.72 o
  -4  -1   2        2.82        1.76      0.91 o
  -3  -1   2        0.07        0.31      0.29 o
  -2  -1   2       72.77       65.82      0.91 o
  -1  -1   2      235.06      227.92      1.13 o
   0  -1   2      408.97      372.02      1.86 o
   1  -1   2       54.24       61.31      0.55 o
   2  -1   2       10.68        9.94      0.47 o
   3  -1   2        3.22        3.86      0.34 o
   4  -1   2        0.01       -0.12      0.57 o
  -4   0   2        1.14        0.30      0.31 o
  -3   0   2        0.11        0.09      0.09 o
  -2   0   2      230.89      232.09      2.17 o
  -1   0   2     1209.14     1155.29      4.68 o
   0   0   2      187.57      172.55      1.16 o
   1   0   2      165.94      163.68      0.99 o
   2   0   2       44.14       45.16      0.84 o
   3   0   2        0.12        0.22      0.16 o
   4   0   2        0.02       -0.31      0.49 o
  -4   1   2        1.56        1.15      0.36 o
  -3   1   2        0.95        0.65      0.16 o
  -2   1   2       47.50       46.61      1.12 o
  -1   1   2     2646.82     2647.85      8.08 o
   0   1   2     1011.73      969.96      7.41 o
   1   1   2      271.10      276.48      1.49 o
   2   1   2        0.40        0.63      0.15 o
   3   1   2        2.96        3.15      0.30 o
   4   1   2        3.09        2.17      0.88 o
  -4   2   2        0.45        0.68      0.37 o
  -3   2   2      107.19      114.77      1.79 o
  -2   2   2      685.93      689.65      2.92 o
  -1   2   2     1013.28     1045.72      4.47 o
   0   2   2       99.37       99.95      1.19 o
   1   2   2       12.57       12.48      0.32 o
   2   2   2      113.72      125.65      1.54 o
   3   2   2        0.82        0.46      0.17 o
   4   2   2        0.31        0.18      0.44 o
  -4   3   2        2.74        2.34      0.41 o
  -3   3   2        1.43        0.92      0.20 o
  -2   3   2      604.40      621.32      3.94 o
  -1   3   2      408.59      393.32      2.33 o
   0   3   2       12.83       12.90      0.47 o
   1   3   2       15.10       12.18      0.35 o
   2   3   2       40.11       41.91      0.75 o
   3   3   2        1.77        1.44      0.28 o
   4   3   2        0.07       -0.10      0.36 o
  -4   4   2        0.09       -0.27      0.36 o
  -3   4   2       66.08       65.27      1.47 o
  -2   4   2      150.64      160.76      1.63 o
  -1   4   2      270.81      269.53      1.77 o
   0   4   2        0.06        0.37      0.11 o
   1   4   2        0.96        1.36      0.16 o
   2   4   2       69.65       68.34      1.21 o
   3   4   2        0.02        0.22      0.24 o
   4   4   2        0.45        0.23      0.62 o
  -4   5   2        1.89        2.16      0.44 o
  -3   5   2        0.03        0.06      0.20 o
  -2   5   2        5.14        6.36      0.34 o
  -1   5   2       42.65       44.49      0.63 o
   0   5   2       37.06       37.62      1.03 o
   1   5   2       15.90       14.53      0.63 o
   2   5   2        3.38        3.89      0.51 o
   3   5   2       14.38       13.40      0.90 o
  -4   6   2        3.71        4.26      0.65 o
  -3   6   2       17.17       18.94      0.87 o
  -2   6   2      100.26      102.85      1.13 o
  -1   6   2       35.61       36.96      0.70 o
   0   6   2      141.24      144.29      2.16 o
   1   6   2       52.21       51.67      0.88 o
   2   6   2       43.93       42.76      1.36 o
   3   6   2        3.51        2.58      0.53 o
  -4   7   2        0.85        0.92      0.73 o
  -3   7   2        7.85        6.70      0.74 o
  -2   7   2       30.46       31.60      0.77 o
  -1   7   2       77.16       78.86      1.51 o
   0   7   2       25.17       22.25      0.91 o
   1   7   2       14.64       14.55      0.78 o
   2   7   2        1.22        1.30      0.33 o
   3   7   2        0.00        0.20      0.39 o
  -4   8   2        2.05        1.20      0.57 o
  -3   8   2       11.09        9.96      1.47 o
  -2   8   2       34.14       34.21      1.03 o
  -1   8   2       15.88       14.90      0.74 o
   0   8   2        1.40        0.86      0.42 o
   1   8   2       12.14       11.20      0.72 o
   2   8   2        1.02        0.81      0.33 o
  -3   9   2        3.33        3.49      0.73 o
  -2   9   2       11.45       10.28      0.69 o
  -1   9   2        6.27        5.17      0.44 o
   0   9   2        0.10       -0.33      0.34 o
   1   9   2        0.04       -0.06      0.38 o
   2   9   2        4.97        5.25      0.75 o
  -3  10   2       11.76       11.22      1.24 o
  -2  10   2        3.47        3.58      0.57 o
  -1  10   2       15.55       15.83      1.12 o
   0  10   2       16.79       14.68      1.08 o
   1  10   2        4.33        6.06      0.72 o
   2  10   2       16.99       17.75      1.59 o
  -3  11   2        0.04        0.70      0.53 o
  -2  11   2       13.15       13.94      1.19 o
  -1  11   2        0.73        0.48      0.36 o
   0  11   2        4.89        4.72      0.85 o
   1  11   2       21.52       25.32      1.48 o
  -2  12   2        1.92        0.91      0.49 o
  -1  12   2        4.64        4.81      0.84 o
   0  12   2        0.01        0.65      0.58 o
   0 -13   3       11.17       10.94      1.35 o
   1 -13   3        0.35        0.03      0.51 o
  -1 -12   3        4.51        6.18      0.90 o
   0 -12   3        0.21        0.98      0.52 o
   1 -12   3       13.98       11.25      1.04 o
   2 -12   3        7.66        8.17      1.10 o
  -2 -11   3        1.27        0.10      0.62 o
  -1 -11   3       10.77        9.02      0.85 o
   0 -11   3       11.95       10.89      1.02 o
   1 -11   3        6.70        6.29      0.76 o
   2 -11   3        6.54        6.65      0.61 o
   3 -11   3       27.35       28.88      1.43 o
  -2 -10   3       12.99       12.49      1.19 o
  -1 -10   3        3.79        3.81      0.60 o
   0 -10   3       41.07       38.66      1.77 o
   1 -10   3        6.47        7.50      0.68 o
   2 -10   3       23.73       25.02      0.99 o
   3 -10   3        0.51        0.36      0.29 o
  -2  -9   3        7.09        6.03      0.77 o
  -1  -9   3       76.79       75.97      2.13 o
   0  -9   3        6.42        6.69      0.54 o
   1  -9   3       17.34       16.51      0.87 o
   2  -9   3       26.65       28.17      1.21 o
   3  -9   3       19.02       19.47      1.00 o
  -3  -8   3        1.35        1.82      0.46 o
  -2  -8   3        3.33        2.73      0.40 o
  -1  -8   3        4.84        4.49      0.38 o
   0  -8   3       45.93       47.79      1.52 o
   1  -8   3       11.09        9.04      0.52 o
   2  -8   3       22.13       22.87      1.04 o
   3  -8   3        3.82        3.19      0.45 o
   4  -8   3        0.12       -0.63      0.45 o
  -3  -7   3        0.14       -0.03      0.28 o
  -2  -7   3        9.44        9.58      0.64 o
  -1  -7   3        0.01        0.38      0.30 o
   0  -7   3       25.19       23.82      0.85 o
   1  -7   3        1.02        1.43      0.22 o
   2  -7   3       62.47       61.24      1.60 o
   3  -7   3        8.29        7.71      0.60 o
   4  -7   3        5.99        5.78      0.68 o
  -3  -6   3        5.25        4.33      0.51 o
  -2  -6   3        3.38        3.26      0.31 o
  -1  -6   3       85.54       86.85      1.58 o
   0  -6   3        1.71        2.55      0.39 o
   1  -6   3        4.59        5.41      0.40 o
   2  -6   3      116.22      114.39      1.87 o
   3  -6   3        6.65        7.23      0.56 o
   4  -6   3        2.30        2.11      0.45 o
  -4  -5   3        6.69        7.47      0.75 o
  -3  -5   3        0.14       -0.34      0.32 o
  -2  -5   3        4.57        4.02      0.22 o
  -1  -5   3       38.95       43.48      0.85 o
   0  -5   3      273.45      280.41      3.38 o
   1  -5   3       87.96       85.18      1.51 o
   2  -5   3       26.72       26.61      0.86 o
   3  -5   3       66.32       68.60      1.79 o
   4  -5   3       10.03       12.49      1.06 o
  -4  -4   3        0.50        1.08      0.33 o
  -3  -4   3       19.03       19.60      0.97 o
  -2  -4   3        0.00        0.31      0.22 o
  -1  -4   3       59.07       56.64      0.77 o
   0  -4   3        1.49        0.75      0.13 o
   1  -4   3        3.21        2.33      0.27 o
   2  -4   3        8.35        8.88      0.47 o
   3  -4   3        8.05        8.31      0.54 o
   4  -4   3        2.29        1.16      0.40 o
  -4  -3   3        0.01        0.12      0.29 o
  -3  -3   3        6.64        6.31      0.56 o
  -2  -3   3       11.06       11.69      0.46 o
  -1  -3   3        2.04        1.95      0.12 o
   0  -3   3       66.99       75.76      0.76 o
   1  -3   3        2.26        1.89      0.18 o
   2  -3   3        3.12        2.96      0.23 o
   3  -3   3        0.32        0.39      0.23 o
   4  -3   3        0.13        0.04      0.32 o
  -4  -2   3        2.11        2.23      0.60 o
  -3  -2   3        6.82        7.08      0.57 o
  -2  -2   3        8.61        8.59      0.35 o
  -1  -2   3        8.63        8.33      0.19 o
   0  -2   3      190.49      194.01      1.19 o
   1  -2   3       30.32       24.23      0.47 o
   2  -2   3        3.35        3.65      0.24 o
   3  -2   3        3.40        3.35      0.32 o
   4  -2   3        1.37        0.56      0.55 o
  -4  -1   3        1.71        0.57      0.47 o
  -3  -1   3        0.14        0.17      0.19 o
  -2  -1   3       18.48       18.29      0.45 o
  -1  -1   3      159.94      152.04      0.88 o
   0  -1   3       10.48       10.11      0.25 o
   1  -1   3       52.78       56.55      0.60 o
   2  -1   3       67.73       64.01      1.15 o
   3  -1   3        3.79        3.28      0.33 o
   4  -1   3        7.47        7.66      1.31 o
  -4   0   3        1.07        0.89      0.36 o
  -3   0   3        0.08        0.05      0.11 o
  -2   0   3        2.55        3.04      0.17 o
  -1   0   3      166.48      162.42      0.94 o
   0   0   3      392.26      374.37      1.94 o
   1   0   3       31.35       29.35      0.47 o
   2   0   3        1.46        1.11      0.24 o
   3   0   3       19.82       18.34      0.92 o
   4   0   3        0.15        0.29      0.60 o
  -4   1   3        4.11        3.89      0.61 o
  -3   1   3        1.59        1.19      0.18 o
  -2   1   3      363.05      359.14      3.55 o
  -1   1   3      290.05      281.43      1.72 o
   0   1   3      626.02      607.39      4.80 o
   1   1   3       59.22       60.08      0.70 o
   2   1   3        9.32       10.80      0.48 o
   3   1   3        5.75        5.04      0.47 o
   4   1   3       10.36       10.47      1.51 o
  -4   2   3        0.01        0.05      0.27 o
  -3   2   3        5.21        4.81      0.29 o
  -2   2   3      125.30      122.43      1.43 o
  -1   2   3       15.88       14.29      0.41 o
   0   2   3      157.47      149.38      1.99 o
   1   2   3      905.01      930.67      7.40 o
   2   2   3        6.72        7.07      0.32 o
   3   2   3        0.07       -0.27      0.21 o
   4   2   3        2.56        2.75      0.63 o
  -4   3   3        0.28        0.34      0.31 o
  -3   3   3       98.80       99.61      1.93 o
  -2   3   3      130.43      125.54      1.48 o
  -1   3   3      107.71      100.51      0.99 o
   0   3   3       42.11       38.82      1.29 o
   1   3   3       39.33       39.65      0.78 o
   2   3   3        3.67        4.42      0.30 o
   3   3   3        0.12        0.05      0.21 o
   4   3   3        0.83        0.48      0.46 o
  -4   4   3        7.56        7.66      0.82 o
  -3   4   3       39.20       37.29      1.13 o
  -2   4   3        9.81        8.32      0.39 o
  -1   4   3      220.96      233.83      1.63 o
   0   4   3      111.67      110.19      1.76 o
   1   4   3       25.46       22.65      0.67 o
   2   4   3       12.34       11.68      0.51 o
   3   4   3        3.77        3.64      0.44 o
  -4   5   3        0.38        0.15      0.41 o
  -3   5   3       10.35        9.74      0.59 o
  -2   5   3        1.30        1.17      0.16 o
  -1   5   3       23.47       25.05      0.45 o
   0   5   3      121.97      124.57      2.65 o
   1   5   3        2.13        1.95      0.22 o
   2   5   3       61.18       57.37      3.10 o
   3   5   3        0.68        0.15      0.48 o
  -4   6   3        1.60        1.12      0.34 o
  -3   6   3        5.46        5.20      0.51 o
  -2   6   3        2.37        2.13      0.18 o
  -1   6   3        2.53        2.99      0.19 o
   0   6   3       51.48       44.01      1.02 o
   1   6   3      191.43      194.78      3.12 o
   2   6   3        5.61        3.58      0.34 o
   3   6   3        7.25        7.61      0.99 o
  -4   7   3        0.15       -0.04      0.36 o
  -3   7   3        0.07        0.00      0.28 o
  -2   7   3      121.77      120.25      1.69 o
  -1   7   3        0.00        0.19      0.10 o
   0   7   3      112.17      111.36      2.17 o
   1   7   3        3.75        3.88      0.52 o
   2   7   3       24.97       23.96      1.20 o
   3   7   3        1.59        2.65      0.74 o
  -4   8   3        0.23        1.12      0.49 o
  -3   8   3       12.74       12.26      1.24 o
  -2   8   3       55.15       57.09      1.57 o
  -1   8   3       10.37        9.19      0.55 o
   0   8   3       33.92       34.06      1.26 o
   1   8   3      154.53      154.47      4.05 o
   2   8   3        1.43        0.23      0.50 o
  -3   9   3        0.00       -0.18      0.36 o
  -2   9   3        1.20        0.59      0.29 o
  -1   9   3       26.52       25.34      1.16 o
   0   9   3       36.00       35.98      1.63 o
   1   9   3       21.57       25.06      1.50 o
   2   9   3        3.41        2.45      0.72 o
  -3  10   3        0.23        0.23      0.45 o
  -2  10   3        2.22        1.92      0.41 o
  -1  10   3       11.31       10.78      0.94 o
   0  10   3       17.84       21.03      1.34 o
   1  10   3        0.05        0.31      0.35 o
  -2  11   3        1.71        1.96      0.51 o
  -1  11   3        0.00        0.25      0.37 o
   0  11   3        3.92        4.11      0.83 o
   1  11   3       17.70       20.19      1.35 o
  -1  12   3        0.15       -0.18      0.42 o
   0  12   3        5.81        8.33      1.23 o
   1 -13   4        1.57        2.96      0.72 o
  -1 -12   4        0.09        0.28      0.47 o
   0 -12   4        1.45        1.82      0.51 o
   1 -12   4        2.51        2.48      0.61 o
   2 -12   4        1.88        3.04      0.72 o
  -1 -11   4        4.10        4.72      0.75 o
   0 -11   4        0.54       -0.35      0.46 o
   1 -11   4        9.22        7.39      0.76 o
   2 -11   4       36.12       32.63      1.48 o
  -2 -10   4        5.29        4.46      0.79 o
  -1 -10   4       19.78       18.83      1.15 o
   0 -10   4       22.38       21.29      1.54 o
   1 -10   4       50.36       52.77      1.67 o
   2 -10   4        3.62        2.40      0.44 o
   3 -10   4        3.79        3.49      0.46 o
  -2  -9   4        5.52        5.19      0.76 o
  -1  -9   4        0.22        0.27      0.23 o
   0  -9   4       22.86       20.38      1.18 o
   1  -9   4      176.30      185.04      3.25 o
   2  -9   4      220.47      219.66      3.41 o
   3  -9   4        0.05        0.04      0.30 o
  -3  -8   4        0.00       -0.17      0.60 o
  -2  -8   4        0.24        0.16      0.28 o
  -1  -8   4        3.68        4.04      0.43 o
   0  -8   4        1.05        1.01      0.34 o
   1  -8   4      120.41      116.05      2.61 o
   2  -8   4        3.74        3.40      0.44 o
   3  -8   4       33.85       34.02      1.55 o
  -3  -7   4        0.66        0.72      0.28 o
  -2  -7   4        1.12        1.07      0.29 o
  -1  -7   4        5.17        5.68      0.43 o
   0  -7   4       21.38       20.07      0.49 o
   1  -7   4        6.87        6.46      0.48 o
   2  -7   4       38.31       34.62      1.13 o
   3  -7   4        7.50        7.79      0.74 o
   4  -7   4        7.39        6.14      0.76 o
  -3  -6   4        4.03        3.26      0.45 o
  -2  -6   4        0.65        0.13      0.40 o
  -1  -6   4       13.88       13.16      0.58 o
   0  -6   4       10.69       12.86      0.58 o
   1  -6   4      145.82      154.14      2.11 o
   2  -6   4       19.83       18.15      0.85 o
   3  -6   4        4.01        2.66      0.35 o
   4  -6   4       34.50       40.37      2.00 o
  -4  -5   4        2.42        2.12      0.41 o
  -3  -5   4        0.03       -0.23      0.29 o
  -2  -5   4        4.53        4.50      0.32 o
  -1  -5   4        2.29        2.17      0.13 o
   0  -5   4        0.30        0.37      0.15 o
   1  -5   4      275.31      283.73      3.20 o
   2  -5   4      269.67      283.28      3.18 o
   3  -5   4       16.07       15.84      1.13 o
   4  -5   4        0.34        1.36      0.55 o
  -4  -4   4        0.31        0.44      0.29 o
  -3  -4   4        0.35        0.42      0.26 o
  -2  -4   4        0.85        0.55      0.23 o
  -1  -4   4        3.70        2.51      0.17 o
   0  -4   4      105.18      111.76      1.42 o
   1  -4   4      101.93      113.50      1.74 o
   2  -4   4       22.79       24.20      0.89 o
   3  -4   4        0.77        0.28      0.24 o
   4  -4   4       53.37       65.71      2.43 o
  -4  -3   4        0.01        0.25      0.42 o
  -3  -3   4       21.76       22.72      1.04 o
  -2  -3   4        0.39        0.78      0.14 o
  -1  -3   4       19.71       20.29      0.41 o
   0  -3   4        9.16        8.29      0.30 o
   1  -3   4      831.62      883.21      5.57 o
   2  -3   4      118.67      131.64      1.59 o
   3  -3   4       27.11       27.46      1.40 o
   4  -3   4        5.16        5.74      0.76 o
  -4  -2   4        3.50        2.54      0.74 o
  -3  -2   4        0.07        0.04      0.28 o
  -2  -2   4       54.81       57.03      0.88 o
  -1  -2   4      137.70      137.17      0.99 o
   0  -2   4        0.33        1.66      0.15 o
   1  -2   4      168.95      168.33      1.27 o
   2  -2   4       83.59       83.53      1.23 o
   3  -2   4       11.42       10.82      0.91 o
   4  -2   4       10.92       13.44      1.84 o
  -4  -1   4        1.37        0.95      0.50 o
  -3  -1   4       35.07       34.42      1.37 o
  -2  -1   4       91.44       89.05      0.87 o
  -1  -1   4       12.63       11.17      0.27 o
   0  -1   4      243.02      238.20      1.50 o
   1  -1   4      101.69       96.69      1.20 o
   2  -1   4       91.87       95.92      1.19 o
   3  -1   4        3.91        2.79      0.51 o
   4  -1   4        7.98       10.16      1.62 o
  -4   0   4        0.05        0.36      0.28 o
  -3   0   4        0.07        0.45      0.15 o
  -2   0   4       20.73       18.97      0.45 o
  -1   0   4      105.29      103.19      0.89 o
   0   0   4       17.24       14.30      0.44 o
   1   0   4       11.81       12.80      0.36 o
   2   0   4       24.21       20.11      0.48 o
   3   0   4       34.41       31.41      1.92 o
   4   0   4        4.73        4.12      1.04 o
  -4   1   4        5.18        5.90      0.67 o
  -3   1   4       42.26       37.27      1.95 o
  -2   1   4       47.36       44.61      0.78 o
  -1   1   4      368.68      381.54      2.29 o
   0   1   4       28.09       22.52      0.65 o
   1   1   4        4.98        7.08      0.33 o
   2   1   4        1.66        2.28      0.29 o
   3   1   4       13.39       12.84      0.73 o
   4   1   4        1.04        1.14      0.47 o
  -4   2   4        3.50        3.50      0.49 o
  -3   2   4       25.53       25.08      1.00 o
  -2   2   4       99.92       98.69      1.36 o
  -1   2   4        0.45        0.12      0.08 o
   0   2   4     1611.43     1684.43      6.96 o
   1   2   4       69.48       76.23      0.94 o
   2   2   4        3.63        3.32      0.27 o
   3   2   4        2.14        1.95      0.30 o
   4   2   4        6.35        7.22      1.03 o
  -4   3   4        3.48        2.67      0.47 o
  -3   3   4      154.61      147.65      2.38 o
  -2   3   4      301.49      312.35      2.36 o
  -1   3   4        3.75        5.21      0.30 o
   0   3   4        5.19        5.40      0.41 o
   1   3   4      263.40      283.00      2.40 o
   2   3   4       13.28       13.09      0.61 o
   3   3   4        0.04       -0.03      0.27 o
  -4   4   4       16.61       16.09      1.20 o
  -3   4   4        6.82        8.17      0.56 o
  -2   4   4        4.53        3.62      0.25 o
  -1   4   4       20.58       15.88      0.52 o
   0   4   4      184.20      200.96      2.65 o
   1   4   4       84.91       90.08      1.52 o
   2   4   4        4.58        4.18      0.39 o
   3   4   4        7.13        6.32      0.61 o
  -4   5   4        0.80        0.12      0.36 o
  -3   5   4       51.93       52.18      1.59 o
  -2   5   4       64.69       67.13      1.40 o
  -1   5   4        0.37        0.35      0.17 o
   0   5   4        0.07        1.04      0.25 o
   1   5   4        0.09        0.40      0.17 o
   2   5   4        3.46        3.25      0.36 o
   3   5   4        0.19       -0.32      0.32 o
  -4   6   4        0.01        0.44      0.45 o
  -3   6   4       32.40       32.95      1.30 o
  -2   6   4        1.53        0.81      0.17 o
  -1   6   4      140.51      143.97      1.81 o
   0   6   4       16.20       19.11      0.83 o
   1   6   4        0.55        0.44      0.29 o
   2   6   4        0.60        0.97      0.39 o
   3   6   4        5.38        5.21      1.15 o
  -4   7   4        1.56        2.27      0.58 o
  -3   7   4       49.39       53.25      1.67 o
  -2   7   4       48.46       48.42      1.27 o
  -1   7   4       38.34       36.26      0.90 o
   0   7   4      180.02      176.45      4.54 o
   1   7   4       30.11       28.57      1.86 o
   2   7   4        5.62        6.91      0.79 o
  -3   8   4        0.46        0.70      0.31 o
  -2   8   4       41.42       40.02      1.35 o
  -1   8   4      229.43      237.13      3.46 o
   0   8   4      294.06      305.56      4.43 o
   1   8   4       10.22       11.65      1.01 o
   2   8   4        1.59        0.84      0.46 o
  -3   9   4       17.51       16.54      1.28 o
  -2   9   4        0.06       -0.08      0.27 o
  -1   9   4       55.73       53.58      1.75 o
   0   9   4       35.65       39.93      1.52 o
   1   9   4       47.41       51.91      2.20 o
   2   9   4        8.48        8.95      1.55 o
  -3  10   4        0.09       -0.13      0.34 o
  -2  10   4        1.33        0.89      0.35 o
  -1  10   4       23.94       22.70      1.40 o
   0  10   4       46.70       43.38      1.96 o
   1  10   4        0.30       -0.17      0.43 o
  -2  11   4        2.04        1.32      0.43 o
  -1  11   4        0.19       -0.41      0.49 o
   0  11   4        0.01        0.28      0.52 o
  -1 -12   5        0.10        0.08      0.43 o
   0 -12   5        5.38        5.20      1.30 o
   1 -12   5        1.95        2.00      0.56 o
   2 -12   5        0.04        0.03      0.37 o
  -1 -11   5        6.15        6.60      0.93 o
   0 -11   5        4.36        4.03      0.70 o
   1 -11   5        0.01        0.02      0.46 o
   2 -11   5        5.75        5.52      0.71 o
  -2 -10   5        4.28        4.27      0.73 o
  -1 -10   5       11.13       12.04      0.93 o
   0 -10   5        0.00        0.27      0.32 o
   1 -10   5       43.13       41.65      1.91 o
   2 -10   5        1.12        0.76      0.37 o
   3 -10   5        0.78        1.55      0.47 o
  -2  -9   5        0.78        0.11      0.29 o
  -1  -9   5       26.68       25.23      1.73 o
   0  -9   5      205.74      205.37      3.34 o
   1  -9   5      197.12      200.64      3.88 o
   2  -9   5        8.23        8.00      0.75 o
   3  -9   5        0.77        0.77      0.41 o
  -3  -8   5        1.24        1.14      0.42 o
  -2  -8   5       42.78       38.09      2.40 o
  -1  -8   5        1.07        0.56      0.26 o
   0  -8   5      130.97      128.20      1.84 o
   1  -8   5      146.08      141.49      2.54 o
   2  -8   5       90.85       87.72      2.11 o
   3  -8   5       37.44       40.75      1.74 o
  -3  -7   5        9.28        9.09      1.06 o
  -2  -7   5        0.01        0.12      0.30 o
  -1  -7   5       25.59       26.47      0.90 o
   0  -7   5       61.88       59.82      1.36 o
   1  -7   5      312.07      300.02      4.57 o
   2  -7   5        5.21        4.40      0.50 o
   3  -7   5       22.94       20.39      1.05 o
  -3  -6   5        0.77        0.78      0.29 o
  -2  -6   5       20.74       20.09      0.95 o
  -1  -6   5        3.63        3.31      0.20 o
   0  -6   5       19.07       20.66      0.76 o
   1  -6   5       15.94       13.49      0.73 o
   2  -6   5       61.28       58.68      1.58 o
   3  -6   5        0.22        0.03      0.25 o
   4  -6   5        1.98        2.23      0.97 o
  -4  -5   5        0.01       -0.62      0.41 o
  -3  -5   5        5.52        5.07      0.54 o
  -2  -5   5        0.20        0.25      0.16 o
  -1  -5   5       91.40       99.50      1.17 o
   0  -5   5       19.43       24.01      0.75 o
   1  -5   5       18.94       18.27      0.79 o
   2  -5   5       17.42       15.65      0.79 o
   3  -5   5       22.43       20.43      1.21 o
   4  -5   5        7.92        7.80      0.93 o
  -4  -4   5        0.00       -0.87      0.58 o
  -3  -4   5        1.33        0.53      0.25 o
  -2  -4   5       11.51       11.10      0.34 o
  -1  -4   5       59.89       64.04      0.83 o
   0  -4   5       96.57      101.35      1.39 o
   1  -4   5       24.52       33.40      1.00 o
   2  -4   5       39.78       42.74      1.08 o
   3  -4   5       33.75       31.49      2.08 o
   4  -4   5        1.87        1.67      0.52 o
  -4  -3   5        1.17        0.29      0.39 o
  -3  -3   5        0.00       -0.02      0.26 o
  -2  -3   5       25.09       22.68      0.56 o
  -1  -3   5       23.60       23.21      0.49 o
   0  -3   5     1523.94     1614.63     11.51 o
   1  -3   5       69.35       67.99      0.88 o
   2  -3   5        2.26        2.99      0.25 o
   3  -3   5       26.76       26.84      1.83 o
   4  -3   5        6.21        5.30      0.68 o
  -4  -2   5        0.04        0.23      0.36 o
  -3  -2   5       23.28       23.23      0.99 o
  -2  -2   5        1.87        1.20      0.17 o
  -1  -2   5       88.56       90.39      1.00 o
   0  -2   5       15.23       14.02      0.49 o
   1  -2   5      614.57      638.07      7.45 o
   2  -2   5        9.76        9.23      0.42 o
   3  -2   5       60.33       65.79      2.56 o
   4  -2   5        0.02       -0.17      0.54 o
  -4  -1   5        9.26        9.88      1.15 o
  -3  -1   5       33.03       33.08      1.17 o
  -2  -1   5       18.94       18.04      0.47 o
  -1  -1   5        0.27        0.76      0.11 o
   0  -1   5      116.99      132.89      1.28 o
   1  -1   5       72.66       68.98      1.57 o
   2  -1   5       89.57       91.15      1.42 o
   3  -1   5        1.20        0.66      0.36 o
   4  -1   5        0.36        0.41      0.72 o
  -4   0   5        4.46        4.33      0.83 o
  -3   0   5        4.67        3.89      0.39 o
  -2   0   5      127.02      129.68      1.33 o
  -1   0   5       40.01       37.35      0.61 o
   0   0   5      100.56      100.14      1.38 o
   1   0   5       27.34       32.01      0.57 o
   2   0   5       30.09       32.16      0.81 o
   3   0   5        1.75        1.16      0.25 o
   4   0   5        0.03        1.21      0.82 o
  -4   1   5        0.39        0.08      0.34 o
  -3   1   5       18.35       17.84      0.90 o
  -2   1   5       17.93       19.64      0.59 o
  -1   1   5      195.81      207.64      1.69 o
   0   1   5       19.58       15.82      0.68 o
   1   1   5      110.20       99.58      1.15 o
   2   1   5        8.51        8.97      0.45 o
   3   1   5        2.59        2.00      0.43 o
   4   1   5        0.63        0.27      0.53 o
  -4   2   5        5.98        5.93      0.57 o
  -3   2   5       42.44       39.55      1.34 o
  -2   2   5       15.54       17.99      0.54 o
  -1   2   5      166.12      166.69      2.34 o
   0   2   5       57.15       61.82      1.05 o
   1   2   5       16.31       17.63      0.46 o
   2   2   5       10.68       11.18      0.59 o
   3   2   5        0.55        0.54      0.31 o
  -4   3   5       47.48       50.80      1.93 o
  -3   3   5        2.84        2.60      0.35 o
  -2   3   5        2.96        3.87      0.21 o
  -1   3   5       95.88      104.42      1.35 o
   0   3   5      111.83      128.30      2.16 o
   1   3   5       20.67       20.36      0.60 o
   2   3   5       10.26       10.65      0.67 o
   3   3   5        3.14        2.20      0.38 o
  -4   4   5        8.60        8.40      0.91 o
  -3   4   5      110.59      106.85      2.28 o
  -2   4   5       59.55       62.52      1.33 o
  -1   4   5      150.72      158.43      2.16 o
   0   4   5        3.40        2.63      0.36 o
   1   4   5        7.67        7.27      0.55 o
   2   4   5        7.56        8.31      0.55 o
   3   4   5        0.32        0.26      0.39 o
  -4   5   5       94.14      100.77      3.11 o
  -3   5   5        5.04        5.43      0.58 o
  -2   5   5       53.47       51.29      1.00 o
  -1   5   5      126.18      132.33      2.07 o
   0   5   5       22.16       24.27      0.90 o
   1   5   5       12.82       14.48      1.08 o
   2   5   5        3.08        2.94      0.41 o
   3   5   5        1.45        1.12      0.46 o
  -4   6   5        0.54        0.63      0.39 o
  -3   6   5       58.73       59.84      1.78 o
  -2   6   5        0.34        0.30      0.27 o
  -1   6   5      122.08      116.83      1.78 o
   0   6   5        2.03        2.60      0.31 o
   1   6   5        0.71        0.33      0.27 o
   2   6   5        2.98        2.38      0.50 o
   3   6   5        1.12        1.86      0.61 o
  -4   7   5        2.65        2.47      0.50 o
  -3   7   5        6.65        7.03      0.64 o
  -2   7   5       39.93       35.76      1.14 o
  -1   7   5       70.98       70.11      1.37 o
   0   7   5        2.56        2.82      0.40 o
   1   7   5        0.07        0.40      0.31 o
   2   7   5        0.36        0.00      0.43 o
  -3   8   5        0.34        0.47      0.33 o
  -2   8   5       43.75       47.63      1.52 o
  -1   8   5       10.25       12.62      0.89 o
   0   8   5       16.48       16.06      0.98 o
   1   8   5        3.36        4.03      0.54 o
   2   8   5       10.15       11.69      1.13 o
  -3   9   5        1.07        1.30      0.41 o
  -2   9   5        1.31        0.74      0.30 o
  -1   9   5       50.74       53.36      1.82 o
   0   9   5       11.02       11.27      1.09 o
   1   9   5       16.08       21.09      1.25 o
  -2  10   5       14.92       14.42      1.04 o
  -1  10   5       12.49       13.17      1.36 o
   0  10   5        0.33        0.50      0.39 o
   1  10   5        1.84        3.13      0.62 o
  -2  11   5        0.03        0.15      0.35 o
  -1  11   5        0.86        0.21      0.47 o
   0  11   5        4.17        4.38      0.87 o
   0 -12   6       16.75       19.26      1.66 o
   1 -12   6        2.47        3.16      0.61 o
  -1 -11   6        5.98        7.09      0.92 o
   0 -11   6       34.41       40.47      1.70 o
   1 -11   6       13.13       14.44      1.09 o
   2 -11   6        0.04       -0.04      0.36 o
  -2 -10   6        1.99        1.97      0.82 o
  -1 -10   6       31.19       36.99      1.62 o
   0 -10   6        2.02        0.79      0.34 o
   1 -10   6       18.02       19.88      1.21 o
   2 -10   6        2.16        2.15      0.46 o
   3 -10   6        0.09       -0.24      0.53 o
  -2  -9   6        0.52        0.55      0.30 o
  -1  -9   6       43.36       39.11      2.42 o
   0  -9   6        2.17        1.98      0.36 o
   1  -9   6        0.38        0.08      0.34 o
   2  -9   6       39.77       41.16      1.56 o
   3  -9   6        9.90        8.69      0.89 o
  -3  -8   6        1.21        0.97      0.61 o
  -2  -8   6        8.79        8.10      0.68 o
  -1  -8   6        0.09        0.03      0.24 o
   0  -8   6      155.27      160.20      2.59 o
   1  -8   6       13.39       11.70      0.77 o
   2  -8   6       36.09       35.12      1.38 o
   3  -8   6        0.63        0.07      0.26 o
  -3  -7   6       10.28       10.54      0.86 o
  -2  -7   6        0.00        0.21      0.38 o
  -1  -7   6      137.81      142.10      1.72 o
   0  -7   6       78.95       72.44      1.53 o
   1  -7   6        1.97        2.23      0.42 o
   2  -7   6       18.17       17.93      0.95 o
   3  -7   6       39.54       41.21      1.58 o
  -3  -6   6        6.34        6.71      0.66 o
  -2  -6   6       48.35       50.18      1.54 o
  -1  -6   6        2.49        2.87      0.25 o
   0  -6   6      200.06      210.03      2.82 o
   1  -6   6        0.55        0.69      0.30 o
   2  -6   6        3.83        3.52      0.43 o
   3  -6   6        7.27        7.46      0.66 o
  -3  -5   6       10.39       10.88      0.81 o
  -2  -5   6       22.21       23.75      0.72 o
  -1  -5   6      141.10      143.48      1.54 o
   0  -5   6       11.33       10.81      0.52 o
   1  -5   6      109.27      118.13      2.08 o
   2  -5   6       17.10       15.81      0.83 o
   3  -5   6        1.47        1.01      0.43 o
   4  -5   6       15.74       17.91      1.41 o
  -4  -4   6        0.55        0.37      0.35 o
  -3  -4   6        2.92        2.46      0.39 o
  -2  -4   6       14.20       14.31      0.47 o
  -1  -4   6      112.60      116.79      1.36 o
   0  -4   6       41.73       42.80      0.96 o
   1  -4   6        0.20        0.38      0.23 o
   2  -4   6        0.37        0.44      0.26 o
   3  -4   6       59.58       72.80      2.47 o
   4  -4   6        0.93        1.25      0.53 o
  -4  -3   6        2.39        2.78      0.58 o
  -3  -3   6        1.76        1.71      0.31 o
  -2  -3   6        9.79        8.59      0.38 o
  -1  -3   6      114.15      113.54      1.40 o
   0  -3   6       12.40       10.83      0.55 o
   1  -3   6       97.95      103.97      1.37 o
   2  -3   6       61.87       64.40      1.54 o
   3  -3   6       32.19       33.74      1.68 o
   4  -3   6       20.86       25.62      1.63 o
  -4  -2   6        7.55        8.11      1.14 o
  -3  -2   6        9.65       10.02      0.64 o
  -2  -2   6        4.21        4.53      0.32 o
  -1  -2   6        9.52       10.75      0.41 o
   0  -2   6      289.77      299.48      2.61 o
   1  -2   6       32.26       30.06      1.09 o
   2  -2   6       79.89       78.95      1.63 o
   3  -2   6        9.46        9.64      0.86 o
   4  -2   6        0.08       -0.31      0.44 o
  -4  -1   6        0.45        0.53      0.47 o
  -3  -1   6       18.90       18.95      1.04 o
  -2  -1   6       24.90       25.83      0.68 o
  -1  -1   6        3.12        3.84      0.26 o
   0  -1   6       61.90       54.91      1.06 o
   1  -1   6        1.07        0.59      0.09 o
   2  -1   6       37.37       39.98      1.17 o
   3  -1   6       18.83       21.44      1.48 o
   4  -1   6        0.08        0.51      0.57 o
  -4   0   6       13.23       14.58      1.19 o
  -3   0   6        0.16        0.01      0.18 o
  -2   0   6       30.42       34.23      1.17 o
  -1   0   6        3.83        4.00      0.26 o
   0   0   6       37.72       36.83      1.04 o
   1   0   6        0.05        0.12      0.12 o
   2   0   6        0.00       -0.27      0.24 o
   3   0   6        1.16        0.73      0.31 o
  -4   1   6        3.11        2.58      0.48 o
  -3   1   6        0.62        0.54      0.23 o
  -2   1   6        5.18        5.63      0.38 o
  -1   1   6       75.08       76.23      1.22 o
   0   1   6       26.70       24.64      0.74 o
   1   1   6       27.72       27.83      0.67 o
   2   1   6        1.64        1.73      0.27 o
   3   1   6       12.59       11.82      0.85 o
  -4   2   6        1.42        2.24      0.47 o
  -3   2   6        0.03       -0.04      0.21 o
  -2   2   6        3.82        3.47      0.28 o
  -1   2   6       48.39       45.27      0.92 o
   0   2   6        7.71        7.27      0.28 o
   1   2   6        0.13        0.19      0.17 o
   2   2   6       42.32       44.41      1.28 o
   3   2   6       21.15       22.20      1.50 o
  -4   3   6        9.86       12.10      0.90 o
  -3   3   6        3.18        2.69      0.43 o
  -2   3   6        2.16        1.47      0.15 o
  -1   3   6       20.61       20.03      0.79 o
   0   3   6       83.35       90.62      1.95 o
   1   3   6        0.01        0.02      0.10 o
   2   3   6        0.29        0.44      0.28 o
   3   3   6       10.43        6.87      1.23 o
  -4   4   6        5.77        3.89      0.52 o
  -3   4   6       28.85       34.80      1.49 o
  -2   4   6        3.42        4.51      0.44 o
  -1   4   6       22.33       23.79      0.89 o
   0   4   6        9.76        8.87      0.64 o
   1   4   6       35.03       32.11      1.00 o
   2   4   6       11.59        8.39      0.82 o
   3   4   6        2.12        1.61      0.41 o
  -4   5   6        5.60        6.99      0.81 o
  -3   5   6        0.15        0.19      0.28 o
  -2   5   6      207.35      210.49      2.72 o
  -1   5   6       47.52       49.81      1.35 o
   0   5   6       10.48       13.05      0.71 o
   1   5   6        8.71        7.59      0.59 o
   2   5   6       10.91       11.48      0.88 o
   3   5   6        1.56        1.81      0.61 o
  -4   6   6        5.90        5.16      0.82 o
  -3   6   6       25.50       26.07      1.22 o
  -2   6   6       23.90       24.00      0.95 o
  -1   6   6       38.66       37.66      1.21 o
   0   6   6        0.25        0.11      0.21 o
   1   6   6        0.45        0.51      0.21 o
   2   6   6        2.94        2.55      0.53 o
  -3   7   6        0.78        1.43      0.31 o
  -2   7   6       12.39       11.41      0.68 o
  -1   7   6        2.99        2.47      0.36 o
   0   7   6       11.35       11.58      0.94 o
   1   7   6        3.10        2.39      0.45 o
   2   7   6        3.62        2.45      0.82 o
  -3   8   6        0.16        0.42      0.30 o
  -2   8   6       16.60       18.78      1.15 o
  -1   8   6        2.18        2.29      0.35 o
   0   8   6        0.10        0.07      0.34 o
   1   8   6        2.21        1.58      0.51 o
  -3   9   6        0.30        0.48      0.50 o
  -2   9   6       17.05       19.27      1.22 o
  -1   9   6       77.72       85.96      2.17 o
   0   9   6        4.66        4.09      0.57 o
   1   9   6        0.01       -0.02      0.35 o
  -2  10   6       19.97       20.98      1.31 o
  -1  10   6        2.77        1.69      0.54 o
   0  10   6        2.80        2.03      0.46 o
   0 -12   7        0.01       -0.01      0.47 o
   1 -12   7        0.31        0.59      0.49 o
  -1 -11   7        2.15        4.99      0.87 o
   0 -11   7       30.93       31.83      1.78 o
   1 -11   7        1.13        1.12      0.40 o
   2 -11   7        1.67        1.02      0.53 o
  -2 -10   7        1.94        2.54      0.65 o
  -1 -10   7       28.65       34.01      1.54 o
   0 -10   7        2.53        2.64      0.56 o
   1 -10   7       30.14       29.22      1.26 o
   2 -10   7        0.13        0.26      0.35 o
  -2  -9   7        5.29        6.46      0.73 o
  -1  -9   7        1.22        1.57      0.34 o
   0  -9   7       32.41       32.00      1.26 o
   1  -9   7        6.36        5.46      0.62 o
   2  -9   7        0.63        0.40      0.39 o
   3  -9   7        0.17        0.44      0.33 o
  -3  -8   7        0.51        0.40      0.42 o
  -2  -8   7        0.41        0.37      0.32 o
  -1  -8   7        1.36        0.51      0.23 o
   0  -8   7       79.24       76.66      1.71 o
   1  -8   7       18.20       17.60      0.97 o
   2  -8   7        0.01       -0.50      0.34 o
   3  -8   7        0.00       -0.14      0.30 o
  -3  -7   7        2.18        1.83      0.43 o
  -2  -7   7        6.51        6.41      0.63 o
  -1  -7   7       40.96       42.64      1.02 o
   0  -7   7       55.29       54.17      1.36 o
   1  -7   7        0.59        0.05      0.33 o
   2  -7   7        4.76        4.91      0.55 o
   3  -7   7        4.92        5.55      0.68 o
  -3  -6   7        4.77        5.06      0.62 o
  -2  -6   7       16.50       15.23      0.83 o
  -1  -6   7       77.04       80.88      1.27 o
   0  -6   7       54.82       50.23      1.21 o
   1  -6   7       72.89       73.13      1.80 o
   2  -6   7        0.93        1.14      0.31 o
   3  -6   7        3.97        3.59      0.48 o
  -3  -5   7        2.15        1.65      0.36 o
  -2  -5   7       76.77       81.92      1.50 o
  -1  -5   7        3.09        3.76      0.30 o
   0  -5   7       19.86       21.08      0.75 o
   1  -5   7        7.16        6.56      0.53 o
   2  -5   7       25.71       25.34      1.07 o
   3  -5   7        2.71        2.14      0.49 o
  -3  -4   7        0.12       -0.06      0.29 o
  -2  -4   7        2.53        2.48      0.23 o
  -1  -4   7       90.70       93.56      1.30 o
   0  -4   7        9.08       12.38      0.66 o
   1  -4   7        0.48        0.62      0.23 o
   2  -4   7       20.92       20.87      0.94 o
   3  -4   7       14.25       16.44      1.09 o
  -4  -3   7        2.90        2.10      0.56 o
  -3  -3   7        1.22        1.07      0.35 o
  -2  -3   7       13.18       13.22      0.52 o
  -1  -3   7       80.84       84.32      1.32 o
   0  -3   7      157.63      160.12      2.15 o
   1  -3   7       56.65       52.25      1.00 o
   2  -3   7       82.37       81.75      2.12 o
   3  -3   7       34.20       32.75      1.66 o
  -4  -2   7        0.18       -0.25      0.42 o
  -3  -2   7       13.61       14.22      0.76 o
  -2  -2   7        8.14        9.22      0.50 o
  -1  -2   7      201.23      202.35      2.13 o
   0  -2   7      160.14      178.16      2.12 o
   1  -2   7        4.83        3.47      0.29 o
   2  -2   7        5.21        4.87      0.72 o
   3  -2   7        1.93        1.40      0.39 o
  -4  -1   7        0.04       -0.71      0.47 o
  -3  -1   7        0.01       -0.27      0.25 o
  -2  -1   7       98.56       99.15      1.70 o
  -1  -1   7      267.76      269.29      2.22 o
   0  -1   7        2.04        2.03      0.23 o
   1  -1   7        4.54        3.30      0.25 o
   2  -1   7       76.48       77.88      1.70 o
   3  -1   7        6.68        6.71      0.82 o
  -4   0   7        0.99        1.16      0.40 o
  -3   0   7        7.24        7.44      0.68 o
  -2   0   7        5.95        6.30      0.56 o
  -1   0   7      103.87      107.46      1.65 o
   0   0   7      131.38      129.53      2.10 o
   1   0   7        0.46        0.84      0.21 o
   2   0   7       25.24       26.49      1.17 o
   3   0   7        3.30        3.99      0.59 o
  -4   1   7        0.88        0.99      0.31 o
  -3   1   7        5.90        5.00      0.53 o
  -2   1   7       42.33       43.39      1.21 o
  -1   1   7       31.76       28.89      0.81 o
   0   1   7       11.99       11.90      0.56 o
   1   1   7       15.05       15.44      0.56 o
   2   1   7       27.83       29.91      1.25 o
   3   1   7        0.00        0.06      0.30 o
  -4   2   7        0.68        0.75      0.37 o
  -3   2   7        0.72        0.21      0.22 o
  -2   2   7        7.88        8.68      0.66 o
  -1   2   7       85.82       83.69      1.71 o
   0   2   7       16.26       13.39      0.86 o
   1   2   7        0.73        0.73      0.29 o
   2   2   7        0.33        0.16      0.38 o
   3   2   7       15.90       17.06      1.31 o
  -4   3   7        4.16        5.38      0.62 o
  -3   3   7        0.53        0.76      0.30 o
  -2   3   7        5.62        4.91      0.47 o
  -1   3   7        5.96        6.02      0.47 o
   0   3   7      141.41      140.31      2.03 o
   1   3   7        1.54        0.72      0.28 o
   2   3   7       15.92       12.73      1.01 o
   3   3   7        3.36        1.66      0.45 o
  -4   4   7        3.19        1.87      0.39 o
  -3   4   7       11.50       11.91      0.91 o
  -2   4   7        0.01       -0.34      0.24 o
  -1   4   7        0.94        1.82      0.28 o
   0   4   7        1.66        1.41      0.31 o
   1   4   7       14.04       17.48      0.96 o
   2   4   7        4.37        4.14      0.61 o
   3   4   7        0.07       -0.36      0.66 o
  -4   5   7        0.00        0.19      0.39 o
  -3   5   7        5.59        5.30      0.58 o
  -2   5   7        1.54        1.08      0.25 o
  -1   5   7        0.01       -0.07      0.24 o
   0   5   7        0.01       -0.18      0.30 o
   1   5   7        0.26        0.30      0.32 o
   2   5   7        0.44        0.56      0.33 o
  -3   6   7        0.93        0.99      0.29 o
  -2   6   7        0.45        0.22      0.26 o
  -1   6   7        4.08        4.07      0.44 o
   0   6   7       20.11       20.60      1.18 o
   1   6   7        0.00        0.15      0.33 o
   2   6   7        3.94        4.03      0.63 o
  -3   7   7        0.16        0.87      0.42 o
  -2   7   7        3.91        4.67      0.51 o
  -1   7   7        1.75        1.17      0.31 o
   0   7   7        1.19        0.69      0.44 o
   1   7   7        6.62        8.09      0.89 o
   2   7   7        0.97        0.07      0.47 o
  -3   8   7        0.39        0.50      0.36 o
  -2   8   7       17.58       18.00      1.17 o
  -1   8   7        6.71        6.29      0.59 o
   0   8   7        2.50        3.41      0.59 o
   1   8   7        0.42        0.25      0.34 o
  -2   9   7       17.88       17.73      1.20 o
  -1   9   7        3.05        3.88      0.57 o
   0   9   7        3.98        4.09      0.58 o
  -1  10   7        3.84        2.61      0.77 o
  -1 -11   8        0.01        0.70      0.59 o
   0 -11   8        5.08        4.62      0.71 o
   1 -11   8        0.92        0.36      0.44 o
  -1 -10   8        0.01        0.94      0.69 o
   0 -10   8        0.27        0.04      0.40 o
   1 -10   8        7.40        8.42      0.79 o
   2 -10   8        7.89       10.70      0.89 o
  -2  -9   8        0.34        0.37      0.47 o
  -1  -9   8        5.80        6.53      0.58 o
   0  -9   8        3.93        3.51      0.54 o
   1  -9   8        2.39        1.07      0.43 o
   2  -9   8        2.67        1.66      0.43 o
  -2  -8   8        0.91        0.76      0.34 o
  -1  -8   8       42.42       42.58      1.36 o
   0  -8   8       12.09       12.64      0.85 o
   1  -8   8       16.01       15.32      0.96 o
   2  -8   8        3.45        2.00      0.44 o
   3  -8   8        0.05        0.63      0.39 o
  -3  -7   8        1.79        0.94      0.30 o
  -2  -7   8        6.35        6.24      0.65 o
  -1  -7   8        0.05        0.36      0.19 o
   0  -7   8       25.43       23.89      1.01 o
   1  -7   8      102.07       98.73      2.27 o
   2  -7   8       67.25       64.31      1.88 o
   3  -7   8        0.00        0.47      0.43 o
  -3  -6   8        0.04       -0.19      0.32 o
  -2  -6   8        8.47        8.35      0.61 o
  -1  -6   8       54.01       55.45      1.20 o
   0  -6   8        8.10        7.89      0.60 o
   1  -6   8        9.51        7.88      0.66 o
   2  -6   8       28.33       29.46      1.24 o
   3  -6   8       12.63       11.40      0.97 o
  -3  -5   8        2.74        2.62      0.44 o
  -2  -5   8        4.40        4.51      0.51 o
  -1  -5   8        0.01        0.03      0.22 o
   0  -5   8       13.47       12.38      0.71 o
   1  -5   8       24.19       20.12      0.83 o
   2  -5   8       16.37       14.42      0.84 o
   3  -5   8        0.82       -0.17      0.39 o
  -3  -4   8        4.52        4.56      0.55 o
  -2  -4   8        6.62        7.67      0.43 o
  -1  -4   8        4.18        4.62      0.36 o
   0  -4   8        5.29        5.41      0.48 o
   1  -4   8       53.31       50.64      1.43 o
   2  -4   8        5.88        6.07      0.53 o
   3  -4   8        0.03       -0.14      0.34 o
  -3  -3   8        0.21       -0.06      0.28 o
  -2  -3   8        5.43        5.70      0.38 o
  -1  -3   8        4.21        4.96      0.39 o
   0  -3   8        7.13        8.75      0.55 o
   1  -3   8       68.89       68.63      1.59 o
   2  -3   8       85.31       85.51      2.28 o
   3  -3   8        6.13        6.73      0.90 o
  -4  -2   8        1.44        1.71      0.66 o
  -3  -2   8        2.95        2.23      0.33 o
  -2  -2   8       44.13       43.37      1.19 o
  -1  -2   8       33.53       35.76      0.97 o
   0  -2   8       80.25       79.01      1.49 o
   1  -2   8        8.50        7.83      0.42 o
   2  -2   8       26.61       25.36      1.25 o
   3  -2   8        6.89        4.76      0.65 o
  -4  -1   8        0.14        0.56      0.36 o
  -3  -1   8        0.39        0.50      0.31 o
  -2  -1   8       12.76       12.65      0.67 o
  -1  -1   8        8.25        8.59      0.41 o
   0  -1   8       12.24       11.69      0.70 o
   1  -1   8      576.41      571.13      4.34 o
   2  -1   8      134.62      138.15      2.85 o
   3  -1   8        0.31        0.02      0.46 o
  -4   0   8        1.16        1.63      0.45 o
  -3   0   8        3.33        3.52      0.53 o
  -2   0   8        0.95        0.55      0.29 o
  -1   0   8       47.97       46.81      1.02 o
   0   0   8        4.95        5.63      0.43 o
   1   0   8       26.76       25.57      0.92 o
   2   0   8       50.32       52.11      1.76 o
   3   0   8        8.84        7.80      1.10 o
  -4   1   8        0.00        0.35      0.28 o
  -3   1   8        0.23        0.59      0.25 o
  -2   1   8        4.93        4.93      0.53 o
  -1   1   8       43.03       40.28      1.05 o
   0   1   8        8.49        8.47      0.49 o
   1   1   8       13.51       12.45      0.75 o
   2   1   8       31.96       34.04      1.66 o
   3   1   8        2.17        2.26      0.57 o
  -4   2   8        1.01        1.84      0.46 o
  -3   2   8        0.30        0.01      0.25 o
  -2   2   8        4.47        3.42      0.44 o
  -1   2   8       25.86       28.11      0.91 o
   0   2   8       43.22       41.78      1.01 o
   1   2   8        1.95        1.48      0.36 o
   2   2   8        6.28        4.72      0.56 o
   3   2   8        5.54        7.08      0.85 o
  -4   3   8        1.27        1.13      0.32 o
  -3   3   8        0.52        0.39      0.29 o
  -2   3   8        1.99        1.15      0.32 o
  -1   3   8        5.23        4.39      0.43 o
   0   3   8        0.54        0.80      0.39 o
   1   3   8       79.91       77.72      1.85 o
   2   3   8       11.41        9.81      0.91 o
  -3   4   8        1.51        1.07      0.31 o
  -2   4   8        1.84        1.93      0.33 o
  -1   4   8        5.31        5.26      0.48 o
   0   4   8       31.09       27.48      1.29 o
   1   4   8        3.16        3.35      0.48 o
   2   4   8       13.59       11.38      0.92 o
  -3   5   8       11.77       10.82      0.92 o
  -2   5   8        7.03        7.51      0.57 o
  -1   5   8       14.88       12.81      0.76 o
   0   5   8       11.20       10.09      1.06 o
   1   5   8       77.57       71.48      2.07 o
   2   5   8        4.25        1.97      0.46 o
  -3   6   8        5.12        4.40      0.55 o
  -2   6   8       14.00       12.88      0.76 o
  -1   6   8        0.34        0.32      0.23 o
   0   6   8       23.11       21.47      1.93 o
   1   6   8        0.47        1.09      0.45 o
   2   6   8       11.00       12.03      0.99 o
  -3   7   8       20.40       21.54      1.34 o
  -2   7   8        1.60        2.10      0.41 o
  -1   7   8        2.76        2.42      0.52 o
   0   7   8        0.24        0.20      0.36 o
   1   7   8       10.98        8.20      0.92 o
  -2   8   8        2.44        2.56      0.52 o
  -1   8   8        2.34        2.84      0.66 o
   0   8   8        0.69        1.15      0.49 o
   1   8   8        0.27       -0.31      0.55 o
  -1   9   8        0.10        0.53      0.58 o
   0   9   8        8.18       10.24      0.96 o
   0 -11   9        0.93        0.41      0.39 o
   1 -11   9       12.53       18.87      1.22 o
  -1 -10   9        0.02        0.26      0.38 o
   0 -10   9        1.23        1.09      0.33 o
   1 -10   9        1.07        1.16      0.43 o
  -2  -9   9        0.11        0.92      0.59 o
  -1  -9   9       16.39       16.38      1.01 o
   0  -9   9        0.23        0.33      0.33 o
   1  -9   9        2.99        2.32      0.43 o
   2  -9   9        1.38        2.58      0.53 o
  -2  -8   9        0.51        0.14      0.39 o
  -1  -8   9        0.04        0.02      0.26 o
   0  -8   9       10.18        8.89      0.75 o
   1  -8   9        2.56        1.00      0.35 o
   2  -8   9        2.51        3.61      0.61 o
  -2  -7   9        0.02       -0.07      0.29 o
  -1  -7   9        8.18        6.84      0.58 o
   0  -7   9       10.31        8.44      0.69 o
   1  -7   9        2.12        1.19      0.39 o
   2  -7   9        0.58        0.36      0.40 o
  -3  -6   9        7.19        7.01      0.83 o
  -2  -6   9       52.51       52.62      1.95 o
  -1  -6   9       16.96       16.36      1.10 o
   0  -6   9        0.02       -0.05      0.34 o
   1  -6   9       11.44        7.85      0.57 o
   2  -6   9        1.05        0.33      0.40 o
   3  -6   9        0.80        0.90      0.42 o
  -3  -5   9        9.97       11.89      1.04 o
  -2  -5   9       11.93       11.87      0.85 o
  -1  -5   9       22.70       20.93      0.91 o
   0  -5   9        1.78        1.24      0.33 o
   1  -5   9       15.14       10.27      0.61 o
   2  -5   9        3.61        3.66      0.55 o
   3  -5   9        0.71        0.78      0.37 o
  -3  -4   9       25.56       29.25      1.74 o
  -2  -4   9       73.80       73.65      3.29 o
  -1  -4   9        0.00        0.33      0.24 o
   0  -4   9        0.00        0.14      0.24 o
   1  -4   9        2.63        2.25      0.39 o
   2  -4   9        0.17        0.09      0.32 o
   3  -4   9        0.62        0.46      0.59 o
  -3  -3   9        3.37        3.26      0.49 o
  -2  -3   9        3.88        3.17      0.32 o
  -1  -3   9       79.60       80.40      1.65 o
   0  -3   9        5.10        5.41      0.47 o
   1  -3   9        0.00       -0.27      0.31 o
   2  -3   9        0.37       -0.15      0.31 o
   3  -3   9        0.35        1.09      0.37 o
  -3  -2   9        1.35        0.62      0.54 o
  -2  -2   9        0.49        0.03      0.31 o
  -1  -2   9        8.33        7.40      0.45 o
   0  -2   9       81.58       83.04      1.58 o
   1  -2   9       57.19       56.29      1.78 o
   2  -2   9        0.00        0.05      0.36 o
   3  -2   9        5.68        5.85      0.99 o
  -3  -1   9       18.92       21.31      1.25 o
  -2  -1   9       15.14       14.42      0.82 o
  -1  -1   9        3.21        2.23      0.29 o
   0  -1   9      381.93      382.88      4.43 o
   1  -1   9       17.21       15.51      0.95 o
   2  -1   9        8.23        8.73      0.79 o
   3  -1   9        6.36        7.40      0.96 o
  -3   0   9       23.33       24.13      1.34 o
  -2   0   9      121.44      118.48      3.82 o
  -1   0   9        5.17        4.38      0.41 o
   0   0   9        2.07        2.03      0.40 o
   1   0   9      219.54      221.53      3.75 o
   2   0   9        0.19        0.59      0.32 o
   3   0   9       24.00       28.47      1.72 o
  -3   1   9       10.57       11.81      0.88 o
  -2   1   9        7.38        4.87      0.56 o
  -1   1   9       12.79       11.18      0.69 o
   0   1   9      126.55      125.85      2.41 o
   1   1   9       51.38       52.93      1.51 o
   2   1   9       13.14       12.36      1.10 o
  -3   2   9       26.45       27.61      1.33 o
  -2   2   9       21.21       19.26      1.00 o
  -1   2   9        4.23        3.05      0.35 o
   0   2   9        8.77        7.20      0.59 o
   1   2   9        5.50        4.73      0.46 o
   2   2   9        0.20       -0.02      0.45 o
  -3   3   9        0.70        0.50      0.27 o
  -2   3   9       22.33       20.19      1.04 o
  -1   3   9       28.69       24.00      1.23 o
   0   3   9        0.26       -0.49      0.33 o
   1   3   9        0.85        0.38      0.26 o
   2   3   9        1.18        1.18      0.48 o
  -3   4   9        1.58        1.28      0.31 o
  -2   4   9        4.68        2.72      0.63 o
  -1   4   9       12.50       11.28      0.95 o
   0   4   9       45.93       43.68      3.59 o
   1   4   9        1.75        1.30      0.29 o
   2   4   9        3.17        4.81      0.72 o
  -3   5   9        2.06        2.48      0.49 o
  -2   5   9        0.34        0.33      0.25 o
  -1   5   9       24.75       23.30      1.25 o
   0   5   9       12.13       10.52      0.98 o
   1   5   9        2.99        2.53      0.57 o
  -3   6   9        2.30        1.68      0.44 o
  -2   6   9        2.03        2.70      0.48 o
  -1   6   9        0.11       -0.03      0.35 o
   0   6   9        7.40        6.55      0.95 o
   1   6   9        1.97        0.94      0.54 o
  -2   7   9        1.03        1.02      0.56 o
  -1   7   9        0.85        0.35      0.38 o
   0   7   9        2.01        0.67      0.86 o
   1   7   9        0.25       -0.33      0.54 o
  -2   8   9        0.66        0.91      0.51 o
  -1   8   9        1.04        1.57      0.51 o
   0   8   9        0.25        1.10      0.71 o
   0 -10  10        1.71        1.31      0.43 o
   1 -10  10        7.07       12.32      0.99 o
  -1  -9  10        1.45        0.96      0.36 o
   0  -9  10        0.14        0.31      0.45 o
   1  -9  10        1.76        1.66      0.41 o
  -2  -8  10        1.67        1.62      0.46 o
  -1  -8  10        1.12        1.26      0.34 o
   0  -8  10        2.00        1.62      0.45 o
   1  -8  10        1.14        2.15      0.44 o
   2  -8  10        0.08        0.16      0.45 o
  -2  -7  10        1.93        1.43      0.41 o
  -1  -7  10        4.62        4.05      0.46 o
   0  -7  10       14.42       16.25      0.96 o
   1  -7  10        1.59        3.27      0.52 o
   2  -7  10        0.55        0.71      0.45 o
  -2  -6  10        5.93        6.91      0.74 o
  -1  -6  10        1.41        1.01      0.27 o
   0  -6  10       15.72       12.33      0.83 o
   1  -6  10       21.71       21.56      1.14 o
   2  -6  10        0.17        0.07      0.53 o
  -3  -5  10       21.10       22.30      1.43 o
  -2  -5  10        1.70        1.55      0.37 o
  -1  -5  10       41.57       39.38      1.56 o
   0  -5  10       24.27       21.01      1.01 o
   1  -5  10        0.83        1.65      0.46 o
   2  -5  10        1.25        0.73      0.33 o
  -3  -4  10       10.90       13.13      1.07 o
  -2  -4  10       26.03       26.81      1.34 o
  -1  -4  10        7.00        8.07      0.56 o
   0  -4  10      138.62      136.53      2.40 o
   1  -4  10       19.64       16.62      1.07 o
   2  -4  10        0.33        0.03      0.54 o
  -3  -3  10        8.01        8.45      0.97 o
  -2  -3  10       16.40       15.20      0.79 o
  -1  -3  10       74.40       74.68      1.59 o
   0  -3  10        1.05        0.39      0.43 o
   1  -3  10       44.87       43.63      1.68 o
   2  -3  10        0.58       -0.10      0.39 o
  -3  -2  10       15.97       18.17      1.39 o
  -2  -2  10        0.28       -0.39      0.29 o
  -1  -2  10       20.47       19.72      0.77 o
   0  -2  10       34.84       31.91      1.33 o
   1  -2  10        1.37        1.00      0.42 o
   2  -2  10       11.55       12.21      0.98 o
  -3  -1  10        7.04        8.25      0.85 o
  -2  -1  10       13.05       11.23      0.75 o
  -1  -1  10       37.69       37.73      1.15 o
   0  -1  10        1.84        1.48      0.31 o
   1  -1  10       26.63       27.77      1.31 o
   2  -1  10       18.23       19.90      1.22 o
  -3   0  10        1.11        1.11      0.45 o
  -2   0  10        6.43        5.66      0.57 o
  -1   0  10       46.79       46.88      1.29 o
   0   0  10      140.91      150.12      2.32 o
   1   0  10        5.39        4.80      0.60 o
   2   0  10        0.06        0.27      0.42 o
  -3   1  10        7.87        7.12      0.74 o
  -2   1  10       23.15       23.51      1.16 o
  -1   1  10      110.38      112.87      2.12 o
   0   1  10       13.07       13.56      0.76 o
   1   1  10        0.00       -0.32      0.33 o
   2   1  10        8.41       11.96      1.12 o
  -3   2  10        1.91        2.35      0.47 o
  -2   2  10        6.29        5.06      0.60 o
  -1   2  10       70.77       67.51      1.91 o
   0   2  10       65.32       62.40      1.94 o
   1   2  10        0.25        0.58      0.32 o
   2   2  10        0.60       -0.09      0.41 o
  -3   3  10        1.88        1.29      0.39 o
  -2   3  10       16.83       17.08      1.07 o
  -1   3  10       34.59       31.98      1.34 o
   0   3  10       15.75       14.87      1.38 o
   1   3  10        2.58        2.50      0.52 o
   2   3  10        0.60       -0.06      0.59 o
  -3   4  10        0.09        0.12      0.34 o
  -2   4  10        1.94        1.12      0.34 o
  -1   4  10        1.89        1.12      0.41 o
   0   4  10        1.87        1.31      0.48 o
   1   4  10       11.77       10.88      1.08 o
  -2   5  10        0.99        0.19      0.33 o
  -1   5  10        5.20        7.32      0.78 o
   0   5  10        7.28        9.14      0.95 o
   1   5  10        5.05        5.98      0.85 o
  -2   6  10        1.91        2.18      0.67 o
  -1   6  10        1.83        1.03      0.48 o
   0   6  10       10.30       11.66      1.10 o
  -1   7  10        9.24       10.41      1.12 o
   0   7  10        3.22        3.96      0.80 o
   0  -9  11        0.20        0.69      0.41 o
   1  -9  11        4.45        6.85      0.86 o
  -1  -8  11        0.80        0.65      0.37 o
   0  -8  11        0.51        0.68      0.39 o
   1  -8  11        0.30        0.47      0.43 o
  -2  -7  11        0.48        0.23      0.64 o
  -1  -7  11        0.88        0.41      0.30 o
   0  -7  11        1.46        1.31      0.40 o
   1  -7  11        0.35        1.16      0.54 o
   2  -7  11        0.18        0.50      0.50 o
  -2  -6  11        6.00        5.66      0.80 o
  -1  -6  11        0.00        0.28      0.26 o
   0  -6  11        0.02        0.09      0.32 o
   1  -6  11        2.07        1.79      0.45 o
   2  -6  11        0.23       -0.12      0.39 o
  -2  -5  11        1.38        1.40      0.48 o
  -1  -5  11        8.02        7.98      0.59 o
   0  -5  11        3.34        3.60      0.54 o
   1  -5  11        1.65        2.38      0.51 o
   2  -5  11        0.04        0.49      0.44 o
  -2  -4  11       18.19       18.14      1.15 o
  -1  -4  11       13.14       14.38      0.84 o
   0  -4  11        1.34        1.41      0.41 o
   1  -4  11        4.40        4.98      0.63 o
   2  -4  11        1.24        1.73      0.51 o
  -3  -3  11        1.10        1.08      0.42 o
  -2  -3  11       11.65       12.71      0.85 o
  -1  -3  11       14.30       15.26      0.88 o
   0  -3  11        4.40        4.93      0.57 o
   1  -3  11       18.57       17.51      1.13 o
   2  -3  11        0.01        0.15      0.31 o
  -3  -2  11        8.06        7.24      0.91 o
  -2  -2  11        0.60        1.08      0.35 o
  -1  -2  11       22.57       24.17      0.99 o
   0  -2  11        4.37        2.78      0.46 o
   1  -2  11        0.96        1.03      0.34 o
   2  -2  11        6.41        7.67      0.85 o
  -3  -1  11        0.04        0.42      0.37 o
  -2  -1  11        3.34        2.49      0.41 o
  -1  -1  11        5.40        5.68      0.50 o
   0  -1  11        4.15        4.29      0.52 o
   1  -1  11        0.67        0.20      0.31 o
   2  -1  11        1.21        2.04      0.53 o
  -3   0  11        6.64        7.27      0.72 o
  -2   0  11        1.23        0.48      0.33 o
  -1   0  11       20.52       20.11      1.08 o
   0   0  11       46.38       50.54      1.86 o
   1   0  11        0.08       -0.01      0.30 o
   2   0  11        0.19        0.18      0.66 o
  -3   1  11        0.05        0.49      0.30 o
  -2   1  11        0.00       -0.19      0.29 o
  -1   1  11       14.77       17.75      0.96 o
   0   1  11        0.72        1.43      0.39 o
   1   1  11        0.00       -0.14      0.30 o
   2   1  11        9.02       11.96      1.21 o
  -3   2  11        0.93        0.59      0.33 o
  -2   2  11       16.76       17.56      1.07 o
  -1   2  11       22.24       24.07      1.12 o
   0   2  11       23.28       24.83      1.57 o
   1   2  11        1.15        1.31      0.41 o
  -2   3  11        5.92        7.38      0.72 o
  -1   3  11        0.18        0.28      0.32 o
   0   3  11        2.73        1.81      0.55 o
   1   3  11        0.58        0.42      0.47 o
  -2   4  11        0.74        1.67      0.51 o
  -1   4  11        1.54        0.82      0.40 o
   0   4  11        2.48        2.76      0.91 o
   1   4  11        0.30       -0.34      0.62 o
  -2   5  11        0.02       -0.23      0.41 o
  -1   5  11        0.00       -0.26      0.52 o
   0   5  11        0.06        0.00      0.69 o
  -1   6  11       11.26       14.02      1.27 o
   0  -8  12        0.01        0.03      0.41 o
  -1  -7  12        0.08       -0.30      0.43 o
   0  -7  12        0.00       -0.14      0.38 o
   1  -7  12        0.08        0.35      0.41 o
  -1  -6  12        4.62        4.90      0.59 o
   0  -6  12        0.05        0.50      0.41 o
   1  -6  12        0.88        0.58      0.53 o
  -2  -5  12        1.73        1.39      0.53 o
  -1  -5  12        6.13        6.08      0.59 o
   0  -5  12        1.58        1.06      0.45 o
   1  -5  12        0.08        0.20      0.37 o
  -2  -4  12        0.03       -0.59      0.40 o
  -1  -4  12        7.30        6.75      0.65 o
   0  -4  12       11.30       11.11      1.08 o
   1  -4  12        0.15        0.23      0.43 o
  -2  -3  12        0.00        0.48      0.40 o
  -1  -3  12        0.11        0.15      0.31 o
   0  -3  12        0.09        0.32      0.38 o
   1  -3  12        0.76        0.43      0.32 o
  -2  -2  12        2.49        2.22      0.53 o
  -1  -2  12        7.88        8.67      0.68 o
   0  -2  12        1.57        1.92      0.40 o
   1  -2  12        0.72        1.19      0.70 o
  -2  -1  12        0.31       -0.52      0.35 o
  -1  -1  12        0.41        0.56      0.34 o
   0  -1  12        3.09        3.04      0.52 o
   1  -1  12        1.39        1.36      0.47 o
  -2   0  12        9.40        8.02      0.73 o
  -1   0  12        9.66        8.93      0.79 o
   0   0  12        2.35        4.33      0.64 o
   1   0  12        2.37        3.44      0.60 o
  -2   1  12        3.62        4.21      0.50 o
  -1   1  12       10.00       11.39      0.84 o
   0   1  12        0.45        1.23      0.44 o
   1   1  12       21.44       29.32      1.46 o
  -2   2  12       25.36       28.00      1.32 o
  -1   2  12       31.98       32.94      1.39 o
   0   2  12        0.04        0.53      0.40 o
   1   2  12        0.15        0.17      0.56 o
  -2   3  12        0.11        1.12      0.45 o
  -1   3  12        1.67        1.11      0.55 o
   0   3  12        0.46        0.48      0.48 o
  -1   4  12        0.29        1.11      0.51 o
   0   4  12        0.01        0.15      0.64 o
   0  -6  13        0.39        0.17      0.47 o
  -1  -5  13        0.21        0.73      0.35 o
   0  -5  13        0.02        0.39      0.43 o
  -1  -4  13        0.22        0.52      0.35 o
   0  -4  13        0.08        0.76      0.37 o
   1  -4  13        9.63       13.74      1.33 o
  -1  -3  13        0.02       -0.09      0.33 o
   0  -3  13        0.04        1.01      0.43 o
   1  -3  13        2.08        4.61      0.86 o
  -1  -2  13        1.09        1.24      0.38 o
   0  -2  13        1.63        1.85      0.48 o
   1  -2  13        0.21        0.00      0.45 o
  -2  -1  13        2.37        1.55      0.56 o
  -1  -1  13        4.99        7.09      0.68 o
   0  -1  13        0.75        0.37      0.43 o
  -1   0  13        0.00        0.13      0.41 o
   0   0  13        2.27        4.17      0.68 o
  -1   1  13        0.54        0.55      0.36 o
   0   1  13        3.44        4.12      0.77 o
  -1   2  13        0.81        0.25      0.43 o
 
